# Supplementary material for: Single-cell multi-omics analysis identifies two distinct phenotypes of newly-onset microscopic polyangiitis
Source: Nat Commun. 2023 Oct 11;14:5789. doi: 10.1038/s41467-023-41328-0 (PMC10567716; doi:10.1038/s41467-023-41328-0)
Supplement: Supplementary file 4 — Source Data [file 41467_2023_41328_MOESM4_ESM.zip]

Archive with 19 entries (19 files):
- 20230811 Source Data File/Fig.1C.csv
- 20230811 Source Data File/Fig.1D.csv
- 20230811 Source Data File/Fig.3A-1.csv
- 20230811 Source Data File/Fig.3A-2.csv
- 20230811 Source Data File/Fig.3D.csv
- 20230811 Source Data File/Fig.3E.csv
- 20230811 Source Data File/Fig.4B.csv
- 20230811 Source Data File/Fig.4D.csv
- 20230811 Source Data File/Fig.4E-1.csv
- 20230811 Source Data File/Fig.4E-2.csv
- 20230811 Source Data File/Fig.4F.csv
- 20230811 Source Data File/Fig.5A.csv
- 20230811 Source Data File/Fig.5B.csv
- 20230811 Source Data File/Fig.5B-1.csv
- 20230811 Source Data File/Fig.5C.csv
- 20230811 Source Data File/Fig.5D-IFN.csv
- 20230811 Source Data File/Fig.5D-Mono.csv
- 20230811 Source Data File/Fig.5E-1.csv
- 20230811 Source Data File/Fig.5E-2.csv
