# Supplementary material for: Single-cell multi-omics analysis identifies two distinct phenotypes of newly-onset microscopic polyangiitis
Source: Nat Commun. 2023 Oct 11;14:5789. doi: 10.1038/s41467-023-41328-0 (PMC10567716; doi:10.1038/s41467-023-41328-0)
Supplement: Supplementary file 4 — Source Data [file 41467_2023_41328_MOESM4_ESM.zip › 20230811 Source Data File/Fig.1C.csv]

	HD	HD	HD	HD	HD	HD	HD	HD	MPA	MPA	MPA	MPA	MPA	MPA	MPA	MPA
B intermediate	0.351922	2.399016	1.971448	0.888585	3.742414	0.686544	6.773307		0.585046	0.387324	1.478971	1.492762	1.343952	0.451934	0.73392	0.45258
B memory	0.514348	1.6301	0.158622	1.640465	2.090357	0.784621	4.698825		0.057078	0.950704	1.602218	1.643546	0.365024	0.626251	0.880705	1.438198
B naive	1.326475	6.32561	5.257195	14.98063	6.995954	2.049823	11.34716		3.281963	3.028169	19.96611	10.64536	6.570433	1.588224	10.38164	6.949613
Plasmablast	0.081213	0.071765	0.861092	0.113921	0.084289	0.049039	0.324919		1.769406	0.105634	0.169465	1.025332	0.464576	0.180773	0.6672	0.683898
CD14 Mono	14.6183	12.62046	20.64355	13.15789	18.72893	20.3315	18.54536		53.71005	38.27465	30.61162	23.59771	30.94408	35.36058	18.14785	20.15488
CD16 Mono	1.570114	2.727086	22.07115	2.563226	3.523264	7.983523	4.373907		4.894406	0.704225	5.653982	2.819662	2.604944	5.035832	1.214305	3.037313
CD4 Naive	7.850568	13.43039	5.506458	7.678287	18.25691	1.461357	4.498875		5.679224	5.704225	0.292713	8.443908	2.455616	4.177158	21.43048	5.984109
CD4 TCM	37.16838	15.68587	5.053252	13.67054	13.40189	11.27893	11.92202		10.87329	37.53521	5.962101	18.44089	16.16061	7.547292	17.494	22.58876
CD4 TEM	3.817001	4.521222	0.543848	1.697425	0.539447	2.079247	3.224194		0.442352	0.422535	0.816515	2.518094	0.763232	2.440442	0.787297	0.56321
CD4 CTL	0.351922	1.127742	0.02266	0.239234	0.236008	0.74539	0.899775		0.099886	0.950704	0.508396	0.678528	0.282064	0.994254	0.226848	3.007141
CD8 Naive	4.737412	6.950994	0.929073	5.217589	1.854349	0.304041	3.224194		0.057078	0.352113	0.200277	0.738842	0.4148	0.258248	4.390179	0.985618
CD8 TCM	1.353546	1.014968	0.362565	1.196172	0.623736	0.814045	0.474881		1.113014	0.739437	0.323525	2.563329	0.4148	0.451934	0.60048	0.693956
CD8 TEM	7.579859	12.08735	7.115341	15.72112	6.894808	27.05963	14.37141		3.581621	5.105634	16.93114	12.31906	27.31044	14.96546	12.39658	17.8417
Treg	1.46183	2.204224	0.72513	1.310093	1.517195	0.912122	1.299675		0.784817	2.007042	0.385149	2.005428	0.846192	0.884499	2.481986	1.538771
MAIT	3.302653	5.044084	3.195105	2.187286	1.213756	0.578658	4.898775		0.071347	0.035211	0.338931	0.180941	0.033184	0.897411	0.06672	0.070401
NK	7.877639	7.453352	19.39724	15.15152	16.90829	19.949	2.224444		10.67352	2.535211	12.61747	7.01146	7.964161	20.8406	5.978116	11.8073
