# Supplementary material for: Single-cell multi-omics analysis identifies two distinct phenotypes of newly-onset microscopic polyangiitis
Source: Nat Commun. 2023 Oct 11;14:5789. doi: 10.1038/s41467-023-41328-0 (PMC10567716; doi:10.1038/s41467-023-41328-0)
Supplement: Supplementary file 4 — Source Data [file 41467_2023_41328_MOESM4_ESM.zip › 20230811 Source Data File/Fig.1D.csv]

	HD	HD	HD	HD	HD	HD	HD	HD	MPA	MPA	MPA	MPA	MPA	MPA	MPA	MPA
dnT	0.243638	0.625384	0.02266	0.091137	0.421443	0.009808	0.349913		0.171233	0.105634	0.030812	0.346803	0.066368	0.858674	0.413664	0.231319
gdT	1.570114	1.968423	1.812826	0.740488	0.354012	0.431542	3.674081		0.24258	0	0.616238	1.100724	0.016592	0.206598	0.173472	0.824701
NK_CD56bright	1.109908	0.215296	0.158622	0.21645	0.387728	0.019616	0.299925		0	0.070423	0.046218	1.130881	0.016592	0.27116	0.13344	0.080459
cDC1	0.135355	0.051261	0.090641	0.022784	0.101146	0.068654	0.049988		0.028539	0	0.015406	0	0.016592	0.064562	0	0
cDC2	2.436383	1.055977	2.651258	0.956938	1.33176	1.834053	1.774556		0.48516	0.352113	0.831921	0.256333	0.381616	1.110465	0.60048	0.100573
pDC	0.081213	0.153783	0.067981	0.250627	0.404585	0.255002	0.424894		0.214041	0.140845	0.277307	0.256333	0.099552	0.232423	0.213504	0.050287
ASDC	0.027071	0.041009	0.793111	0	0	0.019616	0.049988		0	0	0	0	0	0	0	0
HSPC	0.081213	0.082018	0.113302	0.113921	0.101146	0.058847	0		0.114155	0.105634	0.030812	0.030157	0.049776	0.064562	0.120096	0.020115
ILC	0.189496	0.09227	0	0.011392	0.033715	0.019616	0.049988		0	0.070423	0	0.015078	0	0.045193	0	0
CD4 Proliferating	0.054142	0.112774	0.045321	0.045568	0.151719	0.107885	0.074981		0.642123	0.176056	0.154059	0.392039	0.265472	0.206598	0.240192	0.432465
CD8 Proliferating	0	0.071765	0	0.056961	0.033715	0.009808	0.024994		0.114155	0	0.061624	0.09047	0.066368	0.019369	0.13344	0.402293
NK Proliferating	0.108284	0.235801	0.430546	0.079745	0.067431	0.098078	0.124969		0.313927	0.140845	0.07703	0.256333	0.08296	0.219511	0.093408	0.060344
