# Supplementary material for: Single-cell multi-omics analysis identifies two distinct phenotypes of newly-onset microscopic polyangiitis
Source: Nat Commun. 2023 Oct 11;14:5789. doi: 10.1038/s41467-023-41328-0 (PMC10567716; doi:10.1038/s41467-023-41328-0)
Supplement: Supplementary file 4 — Source Data [file 41467_2023_41328_MOESM4_ESM.zip › 20230811 Source Data File/Fig.3A-1.csv]

CD14+ Monocytes	CD33+ Myeloid	WholeBlood	Lung	BronchialEpithelialCells	Adipocyte	Lymphoma burkitts(Daudi)	Ovary
24.13033618	18.75559537	13.84500544	4.146948068	1.394287812	1.292294513	0.871849249	0.763464773
