# Supplementary material for: Single-cell multi-omics analysis identifies two distinct phenotypes of newly-onset microscopic polyangiitis
Source: Nat Commun. 2023 Oct 11;14:5789. doi: 10.1038/s41467-023-41328-0 (PMC10567716; doi:10.1038/s41467-023-41328-0)
Supplement: Supplementary file 4 — Source Data [file 41467_2023_41328_MOESM4_ESM.zip › 20230811 Source Data File/Fig.3A-2.csv]

Interferon alpha/beta signaling	Interferon Signaling	Heme degradation	Pentose phosphate pathway	Toll-Like Receptors Cascades	Cytokine Signaling in Immune system	Pyrimidine salvage reactions	Degradation of the extracellular matrix
4.846765	4.499354	3.508349	3.363523	3.297816	3.276727	3.132043	3.119457
