# Supplementary material for: Single-cell multi-omics analysis identifies two distinct phenotypes of newly-onset microscopic polyangiitis
Source: Nat Commun. 2023 Oct 11;14:5789. doi: 10.1038/s41467-023-41328-0 (PMC10567716; doi:10.1038/s41467-023-41328-0)
Supplement: Supplementary file 4 — Source Data [file 41467_2023_41328_MOESM4_ESM.zip › 20230811 Source Data File/Fig.3D.csv]

	CD14 Mono_Activated	CD14 Mono_VCAN	CD14 Mono_ISG	CD14 Mono_HLA	CD16 Mono	cDC
MPA-1	23.62531	53.19149	6.382979	7.405361	7.81984	1.575021
MPA-2	17.80105	74.65969	0.418848	3.664921	1.989529	1.465969
MPA-3	0.685938	16.02156	38.70652	25.37972	14.99265	4.213621
MPA-4	9.054805	29.78554	37.88721	8.498809	12.78793	1.985703
MPA-5	7.46089	29.84356	42.59928	9.265945	8.423586	2.406739
MPA-6	13.52666	55.43499	0.4116	15.50982	9.50421	5.612722
MPA-7	10.19455	57.89883	13.07393	7.003891	6.303502	5.525292
MPA-8	11.86186	46.24625	9.109109	18.41842	11.86186	2.502503
