# Supplementary material for: Single-cell multi-omics analysis identifies two distinct phenotypes of newly-onset microscopic polyangiitis
Source: Nat Commun. 2023 Oct 11;14:5789. doi: 10.1038/s41467-023-41328-0 (PMC10567716; doi:10.1038/s41467-023-41328-0)
Supplement: Supplementary file 4 — Source Data [file 41467_2023_41328_MOESM4_ESM.zip › 20230811 Source Data File/Fig.3E.csv]

	CD8 T_Naive	CD8 T_CM	CD8 T_EM	CD8 T_CTL	CD8 T_KIR
MPA-1	1.433692	26.16487	22.22222	46.23656	3.942652
MPA-2	8.035714	19.64286	27.67857	39.28571	5.357143
MPA-3	0.227015	2.951192	13.73439	44.83541	38.25199
MPA-4	2.909648	23.12404	30.78101	41.34763	1.837672
MPA-5	2.548544	3.398058	8.373786	78.39806	7.281553
MPA-6	0.958286	4.622322	14.71251	43.06652	36.64036
MPA-7	31.23093	4.272635	11.29196	45.16785	8.036623
MPA-8	4.206897	4.482759	19.10345	65.31034	6.896552
