# Supplementary material for: Single-cell multi-omics analysis identifies two distinct phenotypes of newly-onset microscopic polyangiitis
Source: Nat Commun. 2023 Oct 11;14:5789. doi: 10.1038/s41467-023-41328-0 (PMC10567716; doi:10.1038/s41467-023-41328-0)
Supplement: Supplementary file 4 — Source Data [file 41467_2023_41328_MOESM4_ESM.zip › 20230811 Source Data File/Fig.4B.csv]

	CD14 Mono_Activated	CD14 Mono_VCAN	CD14 Mono_HLA	CD14 Mono_ISG	CD16 Mono	cDC
MPA-1-pre	33.50728	46.63554	6.976105	6.179621	5.328207	1.373249
MPA-1-post	42	49.2	5.314286	1.771429	0.285714	1.428571
MPA-3-pre	1.420455	21.30682	23.67424	38.63636	10.13258	4.829545
MPA-3-post	11.34565	43.12518	9.938434	29.25828	2.257403	4.075051
MPA-5-pre	9.532374	25.47962	9.292566	48.32134	5.57554	1.798561
MPA-5-post	22.49208	50.79197	10.24287	14.36114	1.267159	0.844773
