# Supplementary material for: Single-cell multi-omics analysis identifies two distinct phenotypes of newly-onset microscopic polyangiitis
Source: Nat Commun. 2023 Oct 11;14:5789. doi: 10.1038/s41467-023-41328-0 (PMC10567716; doi:10.1038/s41467-023-41328-0)
Supplement: Supplementary file 4 — Source Data [file 41467_2023_41328_MOESM4_ESM.zip › 20230811 Source Data File/Fig.4D.csv]

	CD8 T_Naive	CD8 T_CM	CD8 T_EM	CD8 T_CTL	CD8 T_KIR
MPA-1-pre	3.100775	30.62016	25.96899	35.27132	5.03876
MPA-1-post	7.480315	33.46457	29.92126	20.47244	8.661417
MPA-3-pre	0.329489	6.919275	31.46623	15.98023	45.30478
MPA-3-post	48.18653	7.253886	15.37133	2.936097	26.25216
MPA-5-pre	3.486529	8.716323	15.68938	60.06339	12.04437
MPA-5-post	0.70373	3.026038	22.80084	65.72836	7.741027
