# Supplementary material for: Single-cell multi-omics analysis identifies two distinct phenotypes of newly-onset microscopic polyangiitis
Source: Nat Commun. 2023 Oct 11;14:5789. doi: 10.1038/s41467-023-41328-0 (PMC10567716; doi:10.1038/s41467-023-41328-0)
Supplement: Supplementary file 4 — Source Data [file 41467_2023_41328_MOESM4_ESM.zip › 20230811 Source Data File/Fig.4E-1.csv]

CEBPD ENCODE	RUNX1 CHEA	TCF3 ENCODE	STAT3 ENCODE	NELFE ENCODE	ZMIZ1 ENCODE	GATA2 CHEA	SRF ENCODE
7.374482	6.29243	5.084494638	4.27539648	3.704873	3.395882	3.370387	3.139482
