# Supplementary material for: Single-cell multi-omics analysis identifies two distinct phenotypes of newly-onset microscopic polyangiitis
Source: Nat Commun. 2023 Oct 11;14:5789. doi: 10.1038/s41467-023-41328-0 (PMC10567716; doi:10.1038/s41467-023-41328-0)
Supplement: Supplementary file 4 — Source Data [file 41467_2023_41328_MOESM4_ESM.zip › 20230811 Source Data File/Fig.4E-2.csv]

IRF1 ENCODE	IRF8 CHEA	STAT3 ENCODE	EGR1 CHEA	VDR CHEA	GATA2 CHEA	SPI1 CHEA	BCL3 ENCODE
10.2	6.79	4.58	1.67	1.57	1.35	1.2	1.2
