# Supplementary material for: Single-cell multi-omics analysis identifies two distinct phenotypes of newly-onset microscopic polyangiitis
Source: Nat Commun. 2023 Oct 11;14:5789. doi: 10.1038/s41467-023-41328-0 (PMC10567716; doi:10.1038/s41467-023-41328-0)
Supplement: Supplementary file 4 — Source Data [file 41467_2023_41328_MOESM4_ESM.zip › 20230811 Source Data File/Fig.4F.csv]

	Num	MPA1	MPA3	MPA5
IL1R2	1	2.674541	0.782775	0.7134
FKBP5	1.30103	1.440132	1.110421	0.529194
CD163	1.477121	1.430968	0.722801	0.559742
AL137857.1	1.60206	1.19535	1.155861	1.024931
AREG	1.69897	1.174486	0.326254	0.040973
TXNIP	1.778151	1.170229	0.807534	1.169934
IFITM2	1.845098	1.118458	0.499296	0.518126
AC020656.1	1.90309	1.111257	0.881478	0.919022
DDIT4	1.954243	0.988941	0.957407	0.718597
CALM2	2	0.979019	0.537248	0.57908
HMGB2	2.041393	0.82916	0.806526	0.413698
ZBTB16	2.079181	0.797687	1.013291	0.025238
GCA	2.113943	0.780232	0.288984	0.305769
TSC22D3	2.146128	0.738367	1.13685	0.775717
ZFP36L2	2.176091	0.703354	0.338515	0.748595
AL133415.1	2.20412	0.702104	1.274231	0.765139
GIMAP7	2.230449	0.694558	-0.28354	0.611101
FOS	2.255273	0.691909	0.999707	0.639799
RPL10	2.278754	0.66975	0.42518	1.065949
CST3	2.30103	0.668559	0.158777	0.526602
RGS2	2.322219	0.655119	0.256887	0.128866
RIPOR2	2.342423	0.65025	0.338555	0.391562
LSP1	2.361728	0.649464	0.802984	0.431099
USP15	2.380211	0.640503	0.434254	0.34691
SAP30	2.39794	0.626601	0.826401	0.536814
RPL5	2.414973	0.625678	0.460037	1.13556
RPL13A	2.431364	0.619075	0.282519	0.65515
EEF1A1	2.447158	0.610919	0.545677	1.177111
HSPA1A	2.462398	0.605239	-0.14945	0.411197
THBS1	2.477121	0.598038	0.181159	0.055628
NUDT16	2.491362	0.596515	0.435714	0.144032
ARL4A	2.50515	0.593817	0.546552	0.245941
CXCR4	2.518514	0.586555	0.585621	0.146541
RPL23	2.531479	0.572733	0.116984	0.465159
C1orf162	2.544068	0.567617	0.464918	0.58493
RBM3	2.556303	0.559862	0.404518	0.695466
HSPA8	2.568202	0.555728	-0.04967	0.778053
IFNGR1	2.579784	0.550715	0.39887	0.228996
RPL38	2.591065	0.543872	0.155595	0.693722
SNRPD3	2.60206	0.540294	0.349387	0.440191
HCLS1	2.612784	0.539528	0.483498	0.606424
CLEC4E	2.623249	0.535279	0.557705	0.347534
SMAP2	2.633468	0.525249	1.267937	0.425188
HNRNPA2B1	2.643453	0.522271	0.370678	0.580871
RPL12	2.653213	0.52224	0.176626	0.985038
UPP1	2.662758	0.51903	0.834697	0.116043
CD52	2.672098	0.507513	-0.02443	0.60323
GLRX	2.681241	0.506087	0.051224	0.548589
RPS8	2.690196	0.505351	0.498488	1.112497
ALDOA	2.69897	0.504007	0.686281	0.888414
RHOB	2.70757	0.503529	0.257113	0.055332
RPS16	2.716003	0.494572	0.458956	0.871268
SLC25A6	2.724276	0.489647	0.542958	0.909301
RPS3A	2.732394	0.489263	0.37794	1.237402
RPLP2	2.740363	0.4885	0.285813	0.777353
DUSP1	2.748188	0.486018	0.980497	0.291442
SAMSN1	2.755875	0.483568	0.377889	0.110879
NBPF26	2.763428	0.482486	0.473363	0.568232
UQCRH	2.770852	0.481571	0.337876	0.686681
HNRNPA1	2.778151	0.480242	0.30244	0.683045
RPL11	2.78533	0.475214	0.200662	0.91309
RPL31	2.792392	0.472221	0.408444	0.783854
RACK1	2.799341	0.47045	0.596836	0.864668
RPS4X	2.80618	0.469147	0.532244	1.214085
RPL6	2.812913	0.468335	0.275155	1.040685
RPL10A	2.819544	0.46786	0.432294	0.97808
RPS13	2.826075	0.459403	0.126617	1.171294
SULT1A1	2.832509	0.458327	0.30043	0.309805
EEF2	2.838849	0.457294	0.963315	0.77936
RPS7	2.845098	0.455514	0.278833	1.07851
RPL7	2.851258	0.454599	0.136902	0.635457
RPL32	2.857332	0.451502	0.278898	1.213511
RPL29	2.863323	0.450523	0.455301	1.125849
RPL18	2.869232	0.447953	0.367809	0.96475
DDT	2.875061	0.44707	0.176848	-0.15255
SLC25A5	2.880814	0.444413	0.165298	0.694647
RPS11	2.886491	0.443043	0.249454	0.526082
RPL34	2.892095	0.441547	0.067409	1.100483
RPS14	2.897627	0.43598	0.560035	1.058307
S100A6	2.90309	0.434872	0.395137	0.611388
RPS20	2.908485	0.433866	0.049286	0.496336
RBP7	2.913814	0.433525	0.410368	0.634492
RPL36A	2.919078	0.42675	0.135587	0.854549
RPL24	2.924279	0.423451	0.299809	0.963134
RPL27	2.929419	0.4232	0.342515	0.872656
AP1S2	2.934498	0.422965	-0.16565	0.212135
RPS12	2.939519	0.422182	0.253772	1.02255
RPSA	2.944483	0.420121	0.227769	0.905375
GAPDH	2.94939	0.420107	0.75876	0.692148
RPL15	2.954243	0.418301	0.505533	1.00885
UBA52	2.959041	0.417117	0.402877	0.821783
RPL35A	2.963788	0.416059	0.249418	1.128571
RPL7A	2.968483	0.415923	0.507137	1.017466
DYNLRB1	2.973128	0.415082	0.186758	0.255762
RPS27A	2.977724	0.412553	0.222057	1.126421
MALAT1	2.982271	0.411321	0.181646	-0.45081
RPLP0	2.986772	0.410537	0.544984	1.258845
ROCK1	2.991226	0.409805	0.264816	0.062582
ALOX15B	2.995635	0.408871	0.20048	0.195552
RPL9	3	0.405531	0.280879	0.953979
PPIA	3.004321	0.404517	0.112269	0.796583
RPL18A	3.0086	0.404148	0.321984	0.894032
DYNLL1	3.012837	0.403373	-0.10047	0.32632
ATP5F1B	3.017033	0.402087	0.330441	0.506917
RPL30	3.021189	0.40148	0.136025	1.003589
BTF3	3.025306	0.401437	0.338396	0.801561
RPL27A	3.029384	0.399118	0.387063	0.543518
HIGD2A	3.033424	0.398521	0.12296	0.568931
NACA	3.037426	0.39763	0.325539	0.931652
SNHG29	3.041393	0.392986	0.380971	0.884465
COX7C	3.045323	0.391692	0.179846	0.780624
CSTA	3.049218	0.38846	0.191815	0.608601
ENO1	3.053078	0.387181	0.442484	0.208931
RPL19	3.056905	0.387016	0.459156	1.015342
ACSL1	3.060698	0.386519	0.522148	0.080368
RPS15A	3.064458	0.385126	0.228758	1.081747
S100A4	3.068186	0.384536	0.22072	0.637144
RPL37	3.071882	0.383368	0.28109	0.889774
GIMAP4	3.075547	0.379647	-0.17645	0.43728
RPL14	3.079181	0.379627	0.245824	0.840149
FKBP1A	3.082785	0.378132	0.071143	0.304179
RPL4	3.08636	0.377874	0.668728	0.805114
TPI1	3.089905	0.373539	0.243387	0.385313
CSGALNACT2	3.093422	0.370691	0.503235	0.090573
EEF1B2	3.09691	0.367226	0.513057	1.06733
FCGRT	3.100371	0.364108	0.410256	0.340631
LGALS3	3.103804	0.363945	0.203786	0.144853
TALDO1	3.10721	0.363638	0.605433	0.354515
RPL8	3.11059	0.363201	0.446028	0.885409
RPS6	3.113943	0.362956	0.584226	1.08107
OAZ1	3.117271	0.361557	0.404431	0.518511
HNRNPF	3.120574	0.359147	0.277851	0.335166
RPS18	3.123852	0.358989	0.695266	1.049743
NAA10	3.127105	0.358548	0.238348	0.251868
MYL12A	3.130334	0.357852	0.299822	0.681786
EIF3L	3.133539	0.356404	0.454032	0.598746
ZFAS1	3.136721	0.353513	0.302479	0.619952
HSP90AB1	3.139879	0.353193	0.158043	0.413964
ANAPC16	3.143015	0.35298	0.411985	0.502475
PSTPIP2	3.146128	0.350466	0.293439	0.332784
H3F3A	3.149219	0.350329	0.438824	0.546825
RPL13	3.152288	0.350075	0.706442	0.971688
RPS25	3.155336	0.349687	0.317157	0.999357
RPL22	3.158362	0.34904	0.066191	0.8889
IRAK3	3.161368	0.348462	0.467881	0.177947
RPL35	3.164353	0.348186	0.261887	0.834986
ARPC3	3.167317	0.347592	0.356731	0.706536
RPS23	3.170262	0.347588	0.529927	1.213764
NME2	3.173186	0.343718	0.122208	0.694203
PKM	3.176091	0.343196	0.618176	0.115053
RPS24	3.178977	0.342859	0.260178	1.113559
RPS3	3.181844	0.342159	0.54643	0.95
EIF3K	3.184691	0.341195	0.330769	0.605758
RPL26	3.187521	0.340827	0.424266	1.094707
ATP5F1A	3.190332	0.34068	0.287835	0.472728
CFP	3.193125	0.340605	0.338149	0.352681
CD302	3.1959	0.33577	0.247763	0.377341
CBX3	3.198657	0.33575	0.113268	0.22889
PHC2	3.201397	0.334259	0.577789	0.209724
RPL23A	3.20412	0.333215	0.293124	0.947002
SERPINB1	3.206826	0.332148	0.414719	0.3448
SPTLC2	3.209515	0.331957	0.374763	0.119601
PLIN2	3.212188	0.330188	0.519922	-0.12702
FGR	3.214844	0.330047	0.496039	0.146819
CSF3R	3.217484	0.329874	0.526084	0.220552
ACTR2	3.220108	0.329664	0.231664	0.199452
CPM	3.222716	0.325497	0.214955	0.099955
RPL37A	3.225309	0.3243	0.300045	0.607901
HERPUD1	3.227887	0.321528	0.267757	0.121231
FMN1	3.230449	0.321046	0.190268	0.025958
ATP6V1B2	3.232996	0.320999	0.230411	0.370582
ANXA2	3.235528	0.320119	0.428932	0.286906
RPL21	3.238046	0.319703	0.26045	1.003045
MS4A6A	3.240549	0.318762	0.16578	0.377558
CAPG	3.243038	0.316587	0.434748	0.264475
NFIA	3.245513	0.316577	0.105315	0.118349
LDHA	3.247973	0.313811	0.250085	0.254208
EIF4A1	3.25042	0.313592	0.469479	0.473508
FLT3	3.252853	0.313493	0.301598	0.393181
RPS29	3.255273	0.313464	-0.17509	0.360427
RPL17	3.257679	0.313393	0.350363	1.038381
ADAMTS2	3.260071	0.31164	0.327062	0.636728
TSPO	3.262451	0.310865	0.4603	0.319688
RAN	3.264818	0.310367	0.140272	0.269017
CELF2	3.267172	0.309207	0.396702	0.123538
LYZ	3.269513	0.308401	0.289797	0.205299
ANXA5	3.271842	0.307984	0.410432	0.259468
ALDH2	3.274158	0.307473	0.378292	0.571579
IL18	3.276462	0.305831	0.107393	0.3092
RPS5	3.278754	0.305556	0.493175	0.909833
ARF1	3.281033	0.304823	0.464158	0.184892
PGK1	3.283301	0.304653	0.265557	0.249941
AC011446.2	3.285557	0.302575	0.292761	0.115279
HADHA	3.287802	0.302561	0.282457	0.363071
RPS28	3.290035	0.300723	0.278681	0.796964
RPL3	3.292256	0.300104	0.756308	0.92227
TUT7	3.294466	0.29921	0.201509	0.136692
RPS10-NUDT3	3.296665	0.299008	0.243661	0.359981
CNTRL	3.298853	0.298913	0.136594	0.069431
ATP5F1E	3.30103	0.298593	0.168202	0.755651
CLIC1	3.303196	0.298465	0.51835	0.359675
IRS2	3.305351	0.297675	0.440137	0.113646
RPS21	3.307496	0.297353	0.269024	0.785193
TPST1	3.30963	0.296504	0.220297	0.121845
RAC2	3.311754	0.296481	0.277782	0.281622
RPL28	3.313867	0.296354	0.093473	0.759255
ATP6V1F	3.31597	0.295736	0.280821	0.179575
ARPC5	3.318063	0.294552	0.285294	0.309365
SMIM25	3.320146	0.294265	0.272057	0.304582
FKBP2	3.322219	0.292582	0.233951	0.287493
LDHB	3.324282	0.291612	0.189286	0.485673
ANXA1	3.326336	0.290513	0.460338	0.512814
ARPC1B	3.32838	0.290201	0.346336	0.380423
RPL36	3.330414	0.288719	0.185945	0.73821
BLVRB	3.332438	0.28749	0.334927	0.311052
MAP1LC3B	3.334454	0.286146	0.429858	0.169767
RSL1D1	3.33646	0.285662	0.428815	0.291949
COX6A1	3.338456	0.285238	0.312975	0.494146
RPS2	3.340444	0.284712	1.665551	1.065352
SLC1A3	3.342423	0.284654	0.11726	-0.00674
METTL7A	3.344392	0.284585	0.174432	0.194098
CD74	3.346353	0.284214	0.404357	0.949793
ATP5MC2	3.348305	0.28229	0.09676	0.665312
RPLP1	3.350248	0.281761	0.638248	0.978102
FOXN2	3.352183	0.281191	0.316668	0.126904
GPX4	3.354108	0.27809	0.191527	0.458247
SAT1	3.356026	0.278026	0.683481	0.479122
ASPH	3.357935	0.277014	0.290042	-0.00247
PLD3	3.359835	0.275969	0.306371	0.188249
AL034397.3	3.361728	0.273101	0.062717	0.172833
CAP1	3.363612	0.272544	0.14998	0.315289
HCST	3.365488	0.27091	0.385886	0.315456
RPS19	3.367356	0.270693	0.284321	1.031497
PTMA	3.369216	0.270408	0.144315	0.673438
HNRNPA3	3.371068	0.269981	0.122071	0.299742
ATP5F1D	3.372912	0.269639	0.12105	0.511091
AKAP13	3.374748	0.267649	0.349092	0.068668
SEC11A	3.376577	0.26747	0.141959	0.395439
NDUFB8	3.378398	0.266719	0.158289	0.233957
ZNF706	3.380211	0.266665	0.09733	0.181969
FXYD5	3.382017	0.263557	0.302834	0.349475
SEC61B	3.383815	0.262551	0.167081	0.332555
EIF3M	3.385606	0.261796	0.200358	0.390181
PADI4	3.38739	0.261428	0.430925	0.08685
ATP5MC3	3.389166	0.260511	0.200005	0.447334
CTSB	3.390935	0.260406	0.472816	0.285282
RNF144B	3.392697	0.260158	0.552791	0.065614
EIF3E	3.394452	0.260153	0.170284	0.549075
HLA-DRB5	3.396199	0.25868	0.159511	-0.10728
RPS26	3.39794	0.258509	0.121748	0.616437
GSTK1	3.399674	0.258155	0.257735	0.399158
LST1	3.401401	0.25764	-0.01971	0.280117
MT1X	3.403121	0.257539	-0.03255	0.13932
COX7B	3.404834	0.253931	0.107079	0.464956
XRCC5	3.40654	0.253871	0.222552	0.238682
EREG	3.40824	0.252842	0.002223	0.007286
IRF5	3.409933	0.251783	0.127861	0.031392
FGD2	3.41162	0.251782	0.054543	0.154764
EIF3H	3.4133	0.251586	0.394123	0.577251
RHOA	3.414973	0.251015	0.311707	0.482106
POLR2L	3.416641	0.250927	0.266877	0.269833
LRRK2	3.418301	0.250407	0.217008	0.208802
GIMAP8	3.419956	0.249974	-0.16609	0.006766
FAU	3.421604	0.249921	0.203605	0.805017
VSIR	3.423246	0.24977	0.883748	0.026181
ATP6V0C	3.424882	0.249689	0.486351	0.048974
TPT1	3.426511	0.249248	0.801863	1.06457
YWHAZ	3.428135	0.249216	0.294807	0.295351
TOMM7	3.429752	0.249163	0.317963	0.606342
NOTCH2NLB	3.431364	0.249128	0.003608	0.244318
PSMA7	3.432969	0.24867	0.262291	0.298298
RNH1	3.434569	0.247724	0.289528	0.276108
RPL39	3.436163	0.247405	-0.1107	1.002586
VSIG4	3.437751	0.247219	0.063057	0.341643
RGS18	3.439333	0.247196	-0.16837	0.015501
NCF2	3.440909	0.246177	0.390702	0.142214
SDCBP	3.44248	0.246123	0.251071	0.14249
RNASE6	3.444045	0.246104	-0.11591	-0.03661
LTBR	3.445604	0.245376	0.258032	-0.01591
UQCRC1	3.447158	0.244945	0.237	0.244472
TKT	3.448706	0.244434	0.848904	0.408138
GPSM3	3.450249	0.24419	0.238307	0.344753
RNF149	3.451786	0.243786	0.264169	0.146696
BNIP3L	3.453318	0.243607	0.227402	0.195921
PDK4	3.454845	0.242781	0.235123	0.02424
C5AR1	3.456366	0.242581	0.13227	0.004178
ACAP2	3.457882	0.242568	0.109605	0.169324
MAT2A	3.459392	0.240802	0.042394	0.072906
ATP5MG	3.460898	0.240218	0.260407	0.679728
RAB5C	3.462398	0.23976	0.354077	0.082772
FTL	3.463893	0.23921	0.295162	0.669906
SLC11A1	3.465383	0.239018	0.601179	-0.03407
RGS19	3.466868	0.238844	0.152022	0.249829
RCSD1	3.468347	0.238524	0.316979	0.340028
CTSH	3.469822	0.238012	0.161775	0.167679
C11orf98	3.471292	0.237863	0.054149	0.322472
MFSD1	3.472756	0.237642	0.132461	0.14969
SF3B2	3.474216	0.237593	0.357053	0.191884
MIF	3.475671	0.237527	0.186378	0.36314
CHCHD2	3.477121	0.237139	0.352915	0.467488
CD37	3.478566	0.237127	0.058555	0.270429
PER1	3.480007	0.236939	0.833869	0.054874
GIMAP1	3.481443	0.236811	-0.06248	0.192409
CCT5	3.482874	0.236221	0.156662	0.252367
MTSS1	3.4843	0.236106	0.060254	-0.03651
FES	3.485721	0.235654	0.200793	0.05356
PRDX3	3.487138	0.235438	0.134154	0.226983
HIGD1A	3.488551	0.234954	0.087557	0.170716
KLF9	3.489958	0.234774	0.443656	0.088784
TMIGD3	3.491362	0.234585	0.070562	0.185119
SRGAP1	3.49276	0.234565	0.157676	0.048747
EIF3A	3.494155	0.23452	0.145403	0.243386
ATP5PB	3.495544	0.234183	0.215764	0.348575
CD68	3.49693	0.233121	0.382151	0.175675
1-Mar	3.498311	0.232627	0.24118	0.251426
PLP2	3.499687	0.232026	0.638247	0.393232
TLR2	3.501059	0.231933	0.321975	0.019561
JUN	3.502427	0.231027	1.209597	0.196312
WASF2	3.503791	0.230324	0.331971	0.334254
COX6B1	3.50515	0.229289	0.219054	0.562797
CD164	3.506505	0.229167	0.20062	0.095314
COX4I1	3.507856	0.229151	0.526537	0.729173
SDHD	3.509203	0.228306	0.103251	0.230209
CASP1	3.510545	0.227817	0.175462	0.434794
RSRP1	3.511883	0.227464	0.061996	0.375412
LILRB3	3.513218	0.227443	0.351094	-0.0431
MAP2K1	3.514548	0.227364	0.271185	0.061747
BRK1	3.515874	0.226011	0.106278	0.358198
LIMS1	3.517196	0.225328	0.196435	0.118347
IFI16	3.518514	0.224765	0.034252	0.013027
TUBA4A	3.519828	0.224648	0.194713	0.113641
ATP5PO	3.521138	0.223975	0.19231	0.500153
PELI1	3.522444	0.223532	0.321466	0.141686
MNDA	3.523746	0.222563	0.130159	0.332636
ARPC4	3.525045	0.2222	0.269133	0.122482
RILPL2	3.526339	0.221954	0.497328	0.272088
ATP5F1C	3.52763	0.221564	0.063735	0.362919
HNRNPK	3.528917	0.220745	0.204205	0.278204
EIF3F	3.5302	0.220592	0.345519	0.567503
RPS27	3.531479	0.220388	0.182048	0.943494
RESF1	3.532754	0.220193	0.082774	0.19406
MDM2	3.534026	0.218811	0.253758	0.038679
RASSF2	3.535294	0.218146	0.138499	0.118759
EIF4B	3.536558	0.217865	0.407511	0.428551
CALHM6	3.537819	0.21761	0.003883	0.57694
CORO1A	3.539076	0.21749	0.397951	0.604091
GSTP1	3.540329	0.216983	0.245398	0.319152
NAIP	3.541579	0.216596	0.290537	-0.00173
NPM1	3.542825	0.216371	0.147191	0.506226
MATR3.1	3.544068	0.216154	0.220417	0.184633
RETN	3.545307	0.216018	0.140713	0.357252
SNHG6	3.546543	0.215538	0.16602	0.375714
SYK	3.547775	0.21434	0.221829	0.176414
NCL	3.549003	0.21422	0.258376	0.369616
GNG5	3.550228	0.214106	0.199481	0.261817
TPM3	3.55145	0.214061	0.496421	0.275675
SEC61G	3.552668	0.214019	0.112694	0.342763
SLC25A3	3.553883	0.213981	0.053234	0.606721
MKKS	3.555094	0.213977	0.079639	0.191226
RPS15	3.556303	0.213652	0.391063	0.734563
TMBIM4	3.557507	0.213356	0.175755	0.263475
C1orf43	3.558709	0.212834	0.18793	0.217521
GAS5	3.559907	0.212536	0.165004	0.526261
YWHAE	3.561101	0.212166	0.088482	-0.00961
TES	3.562293	0.211834	0.061368	-0.03193
MSL3	3.563481	0.211621	0.06344	0.108925
CD1D	3.564666	0.211546	0.168019	0.044439
PABPC1	3.565848	0.211016	0.007934	0.664928
VAMP8	3.567026	0.20962	0.110411	0.455515
NAGK	3.568202	0.209596	-0.09942	0.04555
CALCOCO2	3.569374	0.208634	0.259839	0.270145
TOMM6	3.570543	0.207761	0.071975	0.275575
MFGE8	3.571709	0.20658	0.014795	0.243684
EEF1D	3.572872	0.205934	0.160714	0.646419
DYNLT1	3.574031	0.205915	0.032226	0.215767
RPN1	3.575188	0.204596	0.129774	0.201389
TRAPPC1	3.576341	0.20392	0.360306	0.291908
STX7	3.577492	0.203671	0.041723	0.18533
SERBP1	3.578639	0.20354	0.173897	0.210866
DNAJA1	3.579784	0.203487	0.026643	0.200827
DNAJA2	3.580925	0.203266	0.131104	0.058101
DDX17	3.582063	0.202607	0.037312	0.144491
PPIB	3.583199	0.202372	0.302747	0.344203
TFEC	3.584331	0.201449	-0.04056	0.076934
U2AF1	3.585461	0.200652	0.302728	0.16052
MLX	3.586587	0.200436	0.273428	0.117831
RBM39	3.587711	0.200302	0.239284	0.312258
SELENOH	3.588832	0.200084	0.234495	0.354471
H2AFZ	3.58995	0.199303	0.105506	0.321756
NOP10	3.591065	0.197671	0.128686	0.269889
ABTB1	3.592177	0.197547	0.268057	0.172264
LAT2	3.593286	0.197181	0.182688	0.128938
OSTF1	3.594393	0.196897	0.202515	0.19314
GLIPR1	3.595496	0.19685	0.292428	0.152715
ETS2	3.596597	0.196705	0.652675	0.024482
CCT6A	3.597695	0.196567	0.229203	0.265325
MYL12B	3.598791	0.196415	0.241316	0.411638
GABARAP	3.599883	0.19551	0.129717	0.55757
SRGAP2B	3.600973	0.195288	0.160123	-0.00589
UBC	3.60206	0.195247	0.827481	0.520671
SHTN1	3.603144	0.195226	0.192824	0.067561
C14orf119	3.604226	0.195097	-0.05821	0.064427
COX6C	3.605305	0.194217	0.054077	0.505605
SUMO2	3.606381	0.194097	0.030998	0.343049
GATD3B	3.607455	0.193897	0.061179	0.214158
APRT	3.608526	0.193405	0.190509	0.351716
SRGAP2	3.609594	0.193372	0.204355	-0.07735
CDC42	3.61066	0.192814	0.304451	0.26709
DOK1	3.611723	0.192776	0.052431	0.055236
LILRB2	3.612784	0.192711	0.123035	-0.02492
RAP1A	3.613842	0.192578	0.228455	0.103497
E2F3	3.614897	0.192516	0.082812	0.069839
PSMA6	3.61595	0.19192	0.108401	0.276757
HMOX1	3.617	0.191802	0.137714	0.025906
SLC31A2	3.618048	0.19162	0.419628	0.070962
U2AF1L5	3.619093	0.190413	0.018396	0.155505
CCND3	3.620136	0.189364	0.56456	0.067853
CDA	3.621176	0.189144	0.41138	0.211495
BX284668.5	3.622214	0.188871	0.102634	0.217648
APAF1	3.623249	0.188777	-0.02954	0.101493
CBWD5	3.624282	0.18832	0.105788	0.199158
SCAMP2	3.625312	0.188274	0.255062	0.073582
NDUFA13	3.62634	0.188261	0.279564	0.318166
RAB7A	3.627366	0.188112	0.395939	0.190093
GAPT	3.628389	0.187956	0.055439	0.045422
EIF1B	3.62941	0.187735	0.051237	0.163429
GABARAPL2	3.630428	0.187441	0.122615	0.181306
TLR4	3.631444	0.18717	0.066494	-0.0155
CHCHD10	3.632457	0.1868	0.268992	0.425798
FP671120.6	3.633468	0.186487	0.184948	0.099857
PFN1	3.634477	0.185908	0.409727	0.508336
CSNK2B	3.635484	0.185584	0.20144	0.241398
TBXAS1	3.636488	0.185532	0.286058	0.182724
HIPK3	3.63749	0.185117	0.167339	0.084221
ALDH1A1	3.638489	0.185084	0.144724	0.37371
VPS29	3.639486	0.18496	0.04117	0.144422
MDH2	3.640481	0.184688	0.25394	0.26114
SERPINB8	3.641474	0.184503	0.096071	0.123621
MT1E	3.642465	0.184455	-0.01283	-0.01371
MSN	3.643453	0.182851	0.473849	0.223589
ARPC2	3.644439	0.182649	0.112615	0.422582
POLR2J	3.645422	0.182614	0.160349	0.195957
VDAC1	3.646404	0.182609	0.071779	0.141086
YWHAB	3.647383	0.182283	0.139883	0.318522
COX8A	3.64836	0.181691	0.306894	0.357652
EEF1G	3.649335	0.181405	0.475515	0.679287
VAPA	3.650308	0.181014	0.247997	0.12607
SNX17	3.651278	0.180858	0.20263	0.213959
JDP2	3.652246	0.180523	0.348932	0.073871
MRPL3	3.653213	0.180289	0.071669	0.020094
TOMM22	3.654177	0.179955	0.087369	0.188806
MEGF9	3.655138	0.179897	0.41089	-0.16502
ARHGDIB	3.656098	0.17985	0.613931	0.558873
GIMAP5	3.657056	0.179828	-0.06668	0.07426
NOL7	3.658011	0.179587	0.232259	0.200266
PTCH2	3.658965	0.179458	0.124524	0.071645
VPS28	3.659916	0.179317	0.224083	0.172756
PGLS	3.660865	0.179135	0.112059	0.291956
PSAP	3.661813	0.179022	0.325504	0.026239
SSR4	3.662758	0.178989	0.243911	0.298104
SGMS2	3.663701	0.178792	0.109824	-0.01718
KLHL8	3.664642	0.178633	0.087129	-0.03686
COX7A2L	3.665581	0.178542	0.197127	0.309488
ILK	3.666518	0.178445	0.097267	0.163878
NEDD9	3.667453	0.178227	0.136681	-0.01268
SUPT4H1	3.668386	0.178002	0.122165	0.076513
FAM153CP	3.669317	0.177925	0.19421	0.188331
RAE1	3.670246	0.177825	0.104126	0.126075
SNU13	3.671173	0.177619	0.13838	0.183112
UQCRB	3.672098	0.177084	0.008444	0.547824
ATP5MF	3.673021	0.176867	0.167958	0.338918
CSF2RA	3.673942	0.176824	0.249946	0.210706
GMFG	3.674861	0.176815	0.469361	0.355031
PRR13	3.675778	0.176613	0.170447	0.237214
NDUFA1	3.676694	0.176515	0.17126	0.385741
MRFAP1	3.677607	0.176394	0.092162	0.098154
ATP5PD	3.678518	0.176225	0.128529	0.309111
PTPN2	3.679428	0.1762	0.196524	0.106506
SMIM26	3.680336	0.175803	0.118559	0.227252
NDUFV2	3.681241	0.175584	0.123332	0.200464
TRIM22	3.682145	0.175501	0.128364	0.001497
SLA	3.683047	0.175158	0.223664	-0.10778
DPH1	3.683947	0.17495	0.180551	0.159164
ICAM3	3.684845	0.174864	0.425475	0.330273
FIS1	3.685742	0.174762	0.121663	0.23449
YWHAG	3.686636	0.174746	-0.02008	0.048521
SSR2	3.687529	0.174323	0.281416	0.314921
ATP5MPL	3.68842	0.174201	0.145335	0.486595
RAB14	3.689309	0.173461	0.156061	-0.00585
MRPS5	3.690196	0.173228	0.053051	0.066099
MTHFS	3.691081	0.173062	0.237982	0.085278
CD33	3.691965	0.172707	0.056071	0.111855
VMP1	3.692847	0.172467	0.122273	0.058603
MTPN	3.693727	0.172178	0.17982	0.234467
XRN2	3.694605	0.171943	0.213414	0.078975
RPS17	3.695482	0.171577	0.002199	0.426871
MSRB1	3.696356	0.171372	0.264844	0.232569
SLTM	3.697229	0.171051	0.041423	0.118976
ZNF445	3.698101	0.171032	0.081506	0.063605
PPP1R10	3.69897	0.170698	0.016586	-0.00342
CNBP	3.699838	0.170545	0.53157	0.194432
RSBN1L	3.700704	0.170264	0.006238	0.054352
SESN1	3.701568	0.170255	0.146333	0.065054
PSMA2	3.702431	0.170088	0.162521	0.271126
C20orf27	3.703291	0.169994	0.184308	0.381554
HSPD1	3.704151	0.16994	0.043144	0.17486
C1QBP	3.705008	0.169674	0.181642	0.217883
CDC42SE1	3.705864	0.169673	0.191805	0.204511
GIMAP6	3.706718	0.169486	-0.01948	0.110384
SEPTIN7	3.70757	0.1694	0.076579	0.192942
DNAJC15	3.708421	0.169369	0.185454	0.270674
VPS4B	3.70927	0.169254	0.107021	0.059957
RNF181	3.710117	0.168079	0.210732	0.108172
MRPL20	3.710963	0.168022	0.125844	0.170882
TOMM20	3.711807	0.167681	0.259535	0.297619
RTF2	3.71265	0.167574	0.195114	0.029134
ASAH1	3.713491	0.167179	0.354771	0.116723
HM13	3.71433	0.166798	0.17465	0.094939
IL13RA1	3.715167	0.166637	0.250447	0.149589
RPL22L1	3.716003	0.166145	0.192322	0.146201
PAK2	3.716838	0.166076	0.184596	0.156547
ERLIN1	3.717671	0.166051	0.114298	0.01349
PSMD8	3.718502	0.165885	0.216299	0.189127
ENY2	3.719331	0.16573	0.055779	0.198175
TOP1	3.720159	0.165682	0.040943	0.081214
ERCC1	3.720986	0.16562	0.123365	0.12232
TNFAIP8L2	3.721811	0.165425	-0.03897	0.185978
TBCA	3.722634	0.165325	0.127299	0.327747
IDH3G	3.723456	0.165185	0.194259	0.078916
1-Mar	3.724276	0.164811	0.24118	0.251426
EDF1	3.725095	0.16463	0.262539	0.2675
COX7A2	3.725912	0.164068	0.110724	0.381854
CAPZA2	3.726727	0.164062	0.105716	0.164244
SH3TC1	3.727541	0.163766	0.131882	-0.04452
ELOB	3.728354	0.163651	0.261276	0.298658
SNX1	3.729165	0.163578	0.135784	0.074315
UXT	3.729974	0.163023	0.238509	0.350402
SERP1	3.730782	0.162687	0.163571	0.437203
ATP6V1G1	3.731589	0.162086	0.247908	0.364574
SAP18	3.732394	0.161759	0.286672	0.197017
ERP29	3.733197	0.161733	0.299778	0.309307
HNMT	3.733999	0.161332	-0.00332	0.122382
TCF25	3.7348	0.161314	0.196028	0.214036
NRG1	3.735599	0.161033	0.107061	-0.11792
PRDX5	3.736397	0.160892	0.320924	0.308236
C4orf3	3.737193	0.160681	0.110507	0.298161
UQCR11	3.737987	0.160654	0.19499	0.381491
ESD	3.738781	0.160621	0.05287	0.149873
RTRAF	3.739572	0.16028	0.130732	0.2433
RIN3	3.740363	0.160183	0.312791	0.041907
LAMTOR4	3.741152	0.160073	0.283927	0.397188
PREX1	3.741939	0.159773	0.426392	0.076574
ECHDC3	3.742725	0.159655	0.171924	0.056778
C11orf58	3.74351	0.159561	0.160032	0.115996
GIMAP2	3.744293	0.159219	-0.0045	0.069708
SLC7A7	3.745075	0.159005	0.063402	0.353449
QARS	3.745855	0.158606	0.094831	0.144899
WDR83OS	3.746634	0.158473	0.239741	0.174038
APEX1	3.747412	0.158267	0.082704	0.186338
HLA-DRA	3.748188	0.15821	-0.12785	0.915408
VPS35	3.748963	0.157966	-0.02003	0.091702
MTIF3	3.749736	0.157903	0.00883	0.114621
TNFRSF1A	3.750508	0.157786	-0.06633	-0.00731
COX5A	3.751279	0.15762	0.154317	0.347212
CNIH4	3.752048	0.157262	0.175625	0.127255
TMOD3	3.752816	0.156557	0.127772	0.026118
MEF2A	3.753583	0.156336	0.148324	0.039175
PTGES3	3.754348	0.156107	0.184481	0.276766
IMP3	3.755112	0.156039	0.071355	0.16171
LMO4	3.755875	0.155927	-0.08031	0.068902
NDUFA7	3.756636	0.155614	0.226339	0.185139
RBM17	3.757396	0.155512	0.130939	0.061997
NDUFAF3	3.758155	0.1553	0.155418	0.15507
ATP6V0B	3.758912	0.155161	0.394553	0.028511
SKP1	3.759668	0.154984	0.106679	0.300651
ANP32A	3.760422	0.154874	0.234767	0.268078
NDUFB9	3.761176	0.153762	0.314326	0.296035
IGSF6	3.761928	0.15366	0.185108	0.400659
COPS9	3.762679	0.153635	0.161434	0.217722
AC009690.2	3.763428	0.153491	0.17616	0.102805
CLTA	3.764176	0.153281	0.123374	0.329582
LONP2	3.764923	0.153279	0.119395	0.051291
CLEC7A	3.765669	0.152884	0.228424	0.232834
STAG2	3.766413	0.152606	-0.0727	0.055823
MRPL15	3.767156	0.152551	0.053446	0.082239
GPI	3.767898	0.152453	0.215497	0.160862
PAPSS2	3.768638	0.152435	0.038445	-0.01246
GHITM	3.769377	0.152422	0.173898	0.171847
LILRA2	3.770115	0.152316	0.191316	0.050509
DECR1	3.770852	0.152162	0.088102	0.25276
CDK11B	3.771587	0.151133	0.182346	0.076942
NPTN	3.772322	0.151099	0.104137	0.001078
GK	3.773055	0.150801	0.104446	-0.10316
PAG1	3.773786	0.150738	0.145896	0.027847
NHP2	3.774517	0.150626	0.07841	0.121022
PSMB1	3.775246	0.150606	0.265581	0.229821
COPE	3.775974	0.150327	0.333514	0.223542
CLEC12A	3.776701	0.150249	-0.03254	0.069686
C5orf30	3.777427	0.15007	0.064983	0.053677
LAPTM5	3.778151	0.150006	0.748692	0.245547
KRCC1	3.778874	0.149939	0.021946	0.060693
RNF7	3.779596	0.14971	0.200234	0.157839
CENPX	3.780317	0.149569	0.113874	0.114768
IFI30	3.781037	0.149362	-0.03277	0.154166
PEPD	3.781755	0.149232	0.100659	0.121215
ARF5	3.782473	0.149136	0.275543	0.280587
SIRPB1	3.783189	0.149123	0.212914	-0.02351
TIMM17B	3.783904	0.14912	0.121613	0.120679
PIGBOS1	3.784617	0.149093	0.099644	0.055357
ATP5MD	3.78533	0.149049	-0.01373	0.397932
CKLF	3.786041	0.148877	0.228332	0.137709
PRPF6	3.786751	0.148851	0.134707	0.070924
MICOS13	3.78746	0.14882	0.077245	0.227824
DCTN2	3.788168	0.148694	0.182522	0.082219
SLC36A4	3.788875	0.148464	0.068728	0.045142
EIF1AX	3.789581	0.148445	0.005316	-0.00069
TMEM39A	3.790285	0.148378	0.131352	0.044594
NSL1	3.790988	0.148322	0.01974	0.04085
TIMM8B	3.791691	0.148066	0.108352	0.169563
PARK7	3.792392	0.147487	0.180189	0.20462
CDC37	3.793092	0.147401	0.220123	0.175222
PGD	3.79379	0.147237	0.468642	0.219955
NDUFS7	3.794488	0.147009	0.188217	0.244331
ARGLU1	3.795185	0.147002	0.318663	0.161407
OXA1L	3.79588	0.146983	0.195045	0.273805
AIF1	3.796574	0.146969	0.284409	0.519893
PARVG	3.797268	0.14689	0.334206	0.136981
LINC02207	3.79796	0.146872	0.067742	0.046197
NEDD8	3.798651	0.146736	0.149596	0.188309
PTK2B	3.799341	0.14671	0.140001	0.027376
KCNE1	3.800029	0.146544	0.184769	0.071103
ORMDL1	3.800717	0.146305	0.112546	0.06151
CBWD1	3.801404	0.146258	0.117424	0.099491
PRKAR1A	3.802089	0.146245	0.182129	0.1782
DDX18	3.802774	0.146081	0.033316	0.075868
SNRPD2	3.803457	0.145757	0.152274	0.386987
PICK1	3.804139	0.145435	0.142423	0.093657
SMIM4	3.804821	0.145237	0.025245	0.024854
TSNAX	3.805501	0.145048	0.01572	0.037061
MRPS18B	3.80618	0.14502	0.020044	0.091009
NFE2	3.806858	0.144911	-0.15129	0.087652
SREK1IP1	3.807535	0.144563	0.051569	0.082013
SRP14	3.808211	0.144245	0.253334	0.307281
RPL26L1	3.808886	0.143879	0.047777	0.07055
PSMD13	3.80956	0.143875	0.193147	0.086991
UBE2I	3.810233	0.143736	0.230631	0.214773
TMSB4X	3.810904	0.143721	0.166382	0.616922
MORF4L1	3.811575	0.143658	0.174458	0.16137
TWF2	3.812245	0.143565	0.19659	0.186501
MLKL	3.812913	0.143522	0.028217	-0.01167
FBXO38	3.813581	0.143466	0.047739	0.045259
PMF1	3.814248	0.143397	0.127244	0.100963
H1FX-AS1	3.814913	0.143192	0.203002	0.128312
BOLA2	3.815578	0.143169	0.091506	0.094526
SNRPB	3.816241	0.143061	0.259976	0.105741
SIGLEC9	3.816904	0.14296	0.015172	-0.03138
CTNNA1	3.817565	0.1429	0.151274	-0.03314
POLR2E	3.818226	0.142521	0.256166	0.214276
GDI2	3.818885	0.142446	0.279826	0.384236
RHOG	3.819544	0.142346	0.197525	0.088942
SNX6	3.820201	0.141856	0.103613	0.156049
ANAPC11	3.820858	0.141675	0.264736	0.172931
NDUFS5	3.821514	0.141369	0.248424	0.335068
EIF6	3.822168	0.141182	0.188796	0.08235
RABAC1	3.822822	0.141145	0.323975	0.251831
EIF5A	3.823474	0.140962	0.258096	0.243489
ANAPC15	3.824126	0.140937	0.147066	0.022818
NDUFS6	3.824776	0.140901	0.123357	0.209153
MIS18BP1	3.825426	0.140798	0.242299	0.083991
HIST1H4C	3.826075	0.140686	0.049427	0.25212
NFE2L2	3.826723	0.140649	0.034207	-0.06525
PIK3R5	3.827369	0.140482	0.146649	0.034038
PACSIN2	3.828015	0.140435	0.05463	-0.0222
PFDN2	3.82866	0.140383	0.068399	0.017167
MT2A	3.829304	0.140078	0.12481	0.819366
ATP6AP2	3.829947	0.139965	0.095149	0.023288
RBM8A	3.830589	0.139796	0.162994	0.073889
SSB	3.83123	0.139747	0.125293	0.11641
LGALS1	3.83187	0.139747	0.312239	0.251722
EIF4E2	3.832509	0.139739	0.092842	0.206365
EIF4G2	3.833147	0.139434	0.079424	0.213088
TRAPPC3	3.833784	0.139341	0.098917	0.049051
DGUOK	3.834421	0.139328	0.064787	0.100407
ECH1	3.835056	0.139164	0.181238	0.113853
NDUFA11	3.835691	0.138976	0.108959	0.246087
STMP1	3.836324	0.138791	0.085468	0.203376
C12orf57	3.836957	0.138736	0.137565	0.137339
RAD23A	3.837588	0.138664	0.188209	0.094501
RNF13	3.838219	0.138633	0.064472	0.073036
MRPL34	3.838849	0.138564	0.082026	0.206743
HNRNPM	3.839478	0.138427	0.213556	0.128335
SPIDR	3.840106	0.138107	0.164563	0.135926
AP1B1	3.840733	0.13799	0.101398	0.074079
DAZAP2	3.841359	0.137463	0.272545	0.324659
ANG	3.841985	0.13736	0.077481	0.059153
PNRC2	3.842609	0.137187	0.071829	0.088578
RHBDF2	3.843233	0.13695	0.210431	0.012451
CIRBP	3.843855	0.136947	0.361067	0.333118
SDHB	3.844477	0.136755	0.120982	0.145516
MAN2A2	3.845098	0.136439	0.179371	0.042951
BTG1	3.845718	0.136375	0.22218	0.390743
PCMT1	3.846337	0.136284	0.125114	0.127766
GRN	3.846955	0.136274	0.381156	0.038356
DDX46	3.847573	0.136252	0.124432	0.091344
IGBP1	3.848189	0.136222	0.180005	0.154905
MGST2	3.848805	0.136152	0.080837	0.074717
TRAPPC2L	3.849419	0.136131	0.077893	0.08308
AHSA1	3.850033	0.13601	0.042873	0.025972
P2RY13	3.850646	0.135885	0.020082	0.098252
AC253572.2	3.851258	0.13576	0.172202	-0.23418
NDUFB10	3.85187	0.135672	0.211355	0.248814
NRBF2	3.85248	0.13565	0.007324	0.080487
ERH	3.85309	0.135504	0.108428	0.114191
MT1F	3.853698	0.135499	0.055101	0.125416
TRIM27	3.854306	0.135479	0.051035	0.114464
UBXN11	3.854913	0.135424	0.151365	0.039806
ST13	3.855519	0.135375	0.123747	0.136362
IL27RA	3.856124	0.135068	0.191509	0.06412
BIN2	3.856729	0.134901	0.397733	0.388477
RNF146	3.857332	0.134813	0.097717	-0.01087
NARS	3.857935	0.134773	0.024026	0.013717
S100A11	3.858537	0.134736	0.418713	0.320456
SNRPG	3.859138	0.134627	-0.0319	0.194949
RBBP4	3.859739	0.134538	0.136897	0.066184
GNG10	3.860338	0.134467	0.167015	-0.06887
RP2	3.860937	0.134352	0.066296	0.039823
COPB2	3.861534	0.134182	0.021093	0.035057
DOK2	3.862131	0.134152	0.095961	-0.01893
VMA21	3.862728	0.134099	0.072851	0.087018
RSL24D1	3.863323	0.134041	0.12571	0.288119
SULT1B1	3.863917	0.134036	0.15936	0.100593
WDR74	3.864511	0.133991	0.178214	0.029048
SLFN12	3.865104	0.13398	-0.01819	0.052446
WAS	3.865696	0.133742	0.349954	0.228685
PDCD10	3.866287	0.133695	0.020361	0.048772
RBM5	3.866878	0.133559	-0.01017	0.050886
CCT2	3.867467	0.133361	0.03533	0.097241
PA2G4	3.868056	0.133281	0.101007	0.089143
DDIT4-AS1	3.868644	0.133224	0.144676	0.048907
ARRB2	3.869232	0.133196	0.50643	0.174288
MOB3A	3.869818	0.133074	0.131895	0.100695
DNAJC8	3.870404	0.132996	0.150936	0.16214
AIMP2	3.870989	0.132872	0.068872	0.070459
NRDC	3.871573	0.132772	0.161019	-0.00767
PYURF	3.872156	0.132475	0.18696	0.117138
UQCRC2	3.872739	0.132442	0.119813	0.160166
7-Mar	3.873321	0.132028	0.060875	0.061748
PTBP2	3.873902	0.131463	0.063316	0.008215
AZI2	3.874482	0.131245	0.087608	0.131065
DYNC1LI2	3.875061	0.13118	0.037495	-0.03467
DCTN6	3.87564	0.131092	0.063596	0.04793
DDX21	3.876218	0.130981	0.202778	0.180014
RNPC3	3.876795	0.130831	0.110914	0.125241
SF3B6	3.877371	0.130768	0.111658	0.126644
CPNE8	3.877947	0.130389	0.089823	0.062588
PSMD9	3.878522	0.13025	0.156376	0.097453
MTMR3	3.879096	0.130155	0.20378	0.039214
SMNDC1	3.879669	0.130058	0.121819	0.02408
MCEMP1	3.880242	0.130027	0.080838	0.051586
SH3BGRL	3.880814	0.129874	0.120245	0.218735
ELF1	3.881385	0.129765	0.11753	0.05578
TMEM14C	3.881955	0.129717	0.143984	0.149005
UBL5	3.882525	0.129366	0.186597	0.317759
EIF4EBP1	3.883093	0.129336	0.181529	0.21776
NDUFB11	3.883661	0.129161	0.15167	0.292304
GSN	3.884229	0.128854	0.14344	0.112764
EIF4A3	3.884795	0.128685	0.052655	0.051609
SRSF11	3.885361	0.128574	0.078488	0.116096
SPRY1	3.885926	0.128404	0.06457	0.008203
SH2D4A	3.886491	0.128109	0.018031	0.006314
SSH2	3.887054	0.128107	0.300224	0.02541
ZSWIM7	3.887617	0.127677	0.168326	0.105885
FBL	3.888179	0.127493	0.110483	0.146064
HNRNPR	3.888741	0.127476	0.105489	0.111683
SUCLG1	3.889302	0.127453	0.042655	0.127474
TMEM11	3.889862	0.127346	0.168134	0.041942
ECHDC1	3.890421	0.127345	0.132602	0.100224
CHCHD3	3.89098	0.127163	0.157861	0.088058
TAGAP	3.891537	0.126944	0.259177	0.22546
CRYBG1	3.892095	0.126912	0.03175	0.048398
CCT3	3.892651	0.126854	0.111837	0.121314
TMSB10	3.893207	0.126799	0.26543	0.885911
ADRM1	3.893762	0.126758	0.167634	0.04349
OTUB1	3.894316	0.126744	0.157735	0.081741
MRPL18	3.89487	0.126641	0.054899	0.035133
HMGN2	3.895423	0.12663	0.086452	0.39985
OTULINL	3.895975	0.126425	0.038651	0.052204
ZC3H18	3.896526	0.126193	0.102814	-0.02021
DEF8	3.897077	0.126141	0.114956	0.051801
CHORDC1	3.897627	0.126115	-0.01465	0.013095
COX5B	3.898176	0.125987	0.346054	0.577229
MED28	3.898725	0.125971	0.055897	0.052389
PXK	3.899273	0.125911	0.097013	-0.05443
GTF2B	3.899821	0.125879	0.086461	0.072876
CCNH	3.900367	0.1258	0.11063	0.083381
DCAF7	3.900913	0.125613	0.037918	0.060805
PHB2	3.901458	0.125444	0.105426	0.252971
SPCS1	3.902003	0.125344	0.137185	0.252488
SNHG8	3.902547	0.125118	0.051318	0.245884
OSTC	3.90309	0.124999	0.069595	0.131001
EIF2S3	3.903633	0.124888	0.209737	0.22746
DDX39A	3.904174	0.124623	0.126579	0.106027
TSPAN14	3.904716	0.124565	0.317939	-0.07749
TUBB	3.905256	0.124507	0.201525	0.207511
BAZ1A	3.905796	0.12445	0.099549	0.109446
COMMD6	3.906335	0.124288	0.12641	0.603541
CLEC4D	3.906874	0.124203	0.193355	-0.06033
TRMT112	3.907411	0.124144	0.175828	0.202271
CFD	3.907949	0.124126	0.367302	-0.01306
HSBP1	3.908485	0.124029	-0.06844	0.094071
SUMF2	3.909021	0.123952	0.09867	0.044348
KCTD12	3.909556	0.123837	0.029948	0.014547
PIP4P2	3.910091	0.123801	-0.03447	0.05907
DDOST	3.910624	0.123778	0.234406	0.143841
ARCN1	3.911158	0.123694	0.069612	0.019417
HSD17B4	3.91169	0.12369	0.091746	0.081819
AP1AR	3.912222	0.123609	0.053395	0.053874
IKBIP	3.912753	0.12358	0.102568	0.040939
RBM4	3.913284	0.123524	0.120357	0.064804
SAFB	3.913814	0.123271	0.073559	0.106614
TMEM165	3.914343	0.123181	0.126811	0.085694
PAGR1	3.914872	0.123103	0.121873	0.064383
PUM1	3.9154	0.122852	0.010833	-0.0211
FGD4	3.915927	0.122802	0.034228	-0.02198
HNRNPH2	3.916454	0.122798	0.146069	0.070704
PLEC	3.91698	0.122644	0.166799	0.115407
ERGIC1	3.917506	0.122641	0.226981	0.148785
EIF3I	3.91803	0.122628	0.220906	0.144169
LTB4R	3.918555	0.122597	0.132761	0.075693
FARSA	3.919078	0.12258	0.066265	0.043833
ANXA7	3.919601	0.122451	0.133351	0.12858
NSA2	3.920123	0.122387	0.073836	0.269749
SGK3	3.920645	0.122381	0.086505	0.047038
TIMP1	3.921166	0.122243	0.348956	-0.13784
HSD17B10	3.921686	0.122167	0.108896	0.073502
ILF2	3.922206	0.122082	0.119882	0.114013
BABAM1	3.922725	0.121848	0.110467	0.031648
TAF1D	3.923244	0.121818	0.030034	0.100578
XRCC6	3.923762	0.121771	0.171798	0.187005
ARL2BP	3.924279	0.121769	0.021568	0.072693
LYAR	3.924796	0.121709	0.067281	-0.00807
TYROBP	3.925312	0.121678	0.51169	0.288754
VNN1	3.925828	0.121397	0.039314	-0.00287
CANX	3.926342	0.121168	0.191991	0.165688
TTC1	3.926857	0.12112	0.05633	0.05473
TSEN34	3.92737	0.120875	0.149686	0.043329
NDUFS2	3.927883	0.120864	0.166664	0.157358
ATP5PF	3.928396	0.12084	0.145169	0.247277
TIMM10	3.928908	0.120819	0.050693	0.08779
CLNS1A	3.929419	0.120689	-0.01578	0.126985
WASHC2C	3.92993	0.120552	0.224667	0.151302
NDUFV3	3.93044	0.120537	0.142868	0.101537
HMGB1	3.930949	0.120472	0.090194	0.268503
STIP1	3.931458	0.120371	0.043646	0.039817
CEACAM4	3.931966	0.12036	0.272699	-0.02432
TLN1	3.932474	0.120349	0.490221	0.141718
SMIM3	3.932981	0.120221	0.157891	-0.04869
RAB11A	3.933487	0.120084	0.07374	0.079716
PGS1	3.933993	0.119994	0.140173	-0.02664
RNASEK	3.934498	0.119932	0.203461	0.353482
DPEP2	3.935003	0.119927	0.12627	0.039214
PPP1CA	3.935507	0.11986	0.238594	0.291667
PTRHD1	3.936011	0.119842	0.217762	0.204974
P4HB	3.936514	0.11974	0.286303	0.092803
SYNE3	3.937016	0.119614	0.07249	0.034196
SEC13	3.937518	0.119417	0.162274	0.088908
ENSA	3.938019	0.119326	0.179878	0.087197
PFDN5	3.93852	0.11927	0.305843	0.659028
SLBP	3.93902	0.119191	0.046311	-0.00369
SMC1A	3.939519	0.119152	0.066963	0.030885
ARHGAP30	3.940018	0.119051	0.150261	0.151331
LDLRAD3	3.940516	0.119	0.058419	-0.05367
SON	3.941014	0.118923	0.19184	0.101404
MRPL17	3.941511	0.118801	0.044882	0.030112
CCR2	3.942008	0.118755	-0.16494	-0.02702
PSMA3	3.942504	0.118679	0.052197	0.121965
CSTB	3.943	0.118588	0.084754	0.136422
HRH2	3.943495	0.118567	0.165339	-0.24137
DCAF12	3.943989	0.11854	0.006994	0.071769
PLIN3	3.944483	0.118425	0.190871	-0.04274
GNPDA1	3.944976	0.118405	0.049809	0.055949
AP2S1	3.945469	0.11828	0.133375	0.18111
ARL6IP5	3.945961	0.118247	0.104723	0.12322
SMDT1	3.946452	0.118177	0.146002	0.166189
FERMT3	3.946943	0.11813	0.216417	-0.07599
NDUFB4	3.947434	0.117837	0.110561	0.340549
COPB1	3.947924	0.117708	0.033552	0.018108
ARHGAP24	3.948413	0.117614	0.139892	0.049947
AFF1	3.948902	0.117593	0.106743	0.031853
PNN	3.94939	0.117285	0.068883	0.056616
PHAX	3.949878	0.117271	0.015672	0.011088
FCAR	3.950365	0.117028	0.16695	0.021829
TRAPPC11	3.950851	0.116922	0.077079	0.049636
ITGAE	3.951338	0.116769	0.162266	0.092742
MPLKIP	3.951823	0.116611	0.075853	0.09938
CCNDBP1	3.952308	0.116587	0.099357	0.041513
AC012368.1	3.952792	0.116521	0.06848	0.129922
S100Z	3.953276	0.116377	0.056787	0.132896
HSPA1B	3.95376	0.11616	0.014746	0.007927
LUC7L3	3.954243	0.116111	-0.0346	0.133053
UBE2D1	3.954725	0.116001	0.186598	-0.00394
NDUFA4	3.955207	0.115971	0.249018	0.314072
SNHG16	3.955688	0.115939	0.033815	0.099555
MAN2B1	3.956168	0.115862	0.168596	0.069282
ZC3H15	3.956649	0.115775	0.129954	0.080793
CDC5L	3.957128	0.115649	0.040071	0.018108
AP2M1	3.957607	0.115534	0.257171	0.09598
COMMD9	3.958086	0.115528	0.183851	0.095238
MRPS21	3.958564	0.115134	0.104569	0.240206
PPM1B	3.959041	0.115067	0.170381	-0.00349
HSD17B11	3.959518	0.114921	0.136527	0.386718
AC084871.1	3.959995	0.114848	0.051183	0.027799
VDAC2	3.960471	0.114825	0.233241	0.170956
UQCR10	3.960946	0.114708	0.033432	0.366738
SRSF3	3.961421	0.114635	0.117374	0.138957
TIMM13	3.961895	0.114554	0.094607	0.125944
MANF	3.962369	0.114545	0.041678	-0.02429
ARFGAP3	3.962843	0.114078	0.057097	-0.02171
CUTA	3.963316	0.113874	0.145538	0.247946
PSMA1	3.963788	0.113835	0.143851	0.174614
NUMB	3.96426	0.113821	0.121636	-0.07153
MORC3	3.964731	0.113663	0.001582	0.066254
TMEM173	3.965202	0.113655	0.05362	-0.02206
SIRPB2	3.965672	0.11354	0.093414	0.043231
DDX39B	3.966142	0.113518	0.163283	0.163883
MRPL27	3.966611	0.113517	-0.03075	0.0617
RPL7L1	3.96708	0.113435	0.049874	0.02028
ASGR2	3.967548	0.113389	0.2249	-0.05169
LSM5	3.968016	0.113385	0.000204	0.110384
FOLR3	3.968483	0.113355	0.103512	-0.20077
G6PD	3.96895	0.113345	0.297512	0.150787
TBCB	3.969416	0.113333	0.195718	0.090179
PUDP	3.969882	0.113291	0.06639	0.027728
GPR34	3.970347	0.113109	0.057277	0.060143
SNW1	3.970812	0.112988	0.077746	-0.00979
C5orf24	3.971276	0.112976	0.046784	0.029335
PSMC4	3.97174	0.11285	0.078705	0.017319
PRPF4B	3.972203	0.112845	0.043736	0.016908
NOP56	3.972666	0.112743	0.05687	0.042079
CHIC2	3.973128	0.112737	0.108556	0.018474
RPS6KA1	3.97359	0.112666	0.12529	-0.04475
GAPVD1	3.974051	0.112478	0.020061	0.004537
SNX10	3.974512	0.112459	0.301232	0.484349
NDUFB2	3.974972	0.112218	0.092587	0.351418
SRP9	3.975432	0.11218	0.173864	0.188528
CNPPD1	3.975891	0.11212	0.045698	0.095067
C1orf131	3.97635	0.112116	-0.01941	0.008794
FAM162A	3.976808	0.11196	0.007785	0.104429
CYCS	3.977266	0.111953	0.018689	0.119923
CHCHD1	3.977724	0.111783	0.047747	0.067563
DRG1	3.978181	0.111733	0.069894	0.029622
VDAC3	3.978637	0.111648	0.060271	0.088993
TUFM	3.979093	0.111632	0.245671	0.216195
NOP16	3.979548	0.111626	0.018481	0.061686
FAM200B	3.980003	0.111586	0.040813	0.237514
RHOT1	3.980458	0.111583	0.068577	0.027156
CNOT8	3.980912	0.111555	0.079998	0.043992
PARVB	3.981366	0.111496	0.051767	0.10573
RBX1	3.981819	0.111406	0.051426	0.263814
SERPINB9	3.982271	0.111394	0.044416	0.023384
MRPS36	3.982723	0.111331	0.105862	0.174964
MYH9	3.983175	0.111279	0.384463	0.10841
SCPEP1	3.983626	0.111235	0.204497	0.081685
NAA38	3.984077	0.111176	0.24818	0.193578
MFNG	3.984527	0.111162	0.119098	0.079534
DPYD	3.984977	0.111142	0.178211	0.181758
SFT2D1	3.985426	0.111094	0.060042	0.039712
NIFK	3.985875	0.111039	0.103311	0.110788
PSENEN	3.986324	0.111032	0.144113	0.055685
EIF5B	3.986772	0.110912	0.004478	0.055134
RAB8B	3.987219	0.110857	0.055048	-0.02568
EID1	3.987666	0.110681	0.132738	0.27239
UBXN1	3.988113	0.110648	0.220276	0.287165
SDHC	3.988559	0.110638	0.121714	0.068766
ST3GAL6	3.989005	0.110621	0.042269	0.053673
PHPT1	3.98945	0.11051	0.05227	0.120354
NPL	3.989895	0.110377	0.0793	0.082892
RGS14	3.990339	0.110364	0.0555	-0.02612
PCGF1	3.990783	0.110314	0.013065	0.03775
AURKAIP1	3.991226	0.110252	0.263759	0.206543
ERP44	3.991669	0.110243	0.105933	0.105575
ABHD5	3.992111	0.110161	0.096688	0.038046
NIPSNAP2	3.992554	0.110072	0.086214	0.070192
REEP4	3.992995	0.109932	0.04489	0.047363
RNASE2	3.993436	0.109811	0.014546	-0.17425
LINC00482	3.993877	0.10978	0.029812	0.123184
ERICH1	3.994317	0.109732	0.138072	0.036756
PHB	3.994757	0.109634	0.040781	0.09017
ZNF330	3.995196	0.109582	0.123886	0.045725
LAMTOR1	3.995635	0.109513	0.231026	0.146697
LSM10	3.996074	0.109474	0.119383	0.080601
AC097534.2	3.996512	0.109418	0.043694	0.012534
SH3PXD2B	3.996949	0.109368	0.048282	-0.02272
ADSL	3.997386	0.109354	0.08253	0.065285
COX17	3.997823	0.109322	0.028111	0.189409
CDC26	3.998259	0.109299	0.039199	0.072314
MRPS31	3.998695	0.109271	-0.00869	-0.02543
TMEM14B	3.999131	0.109162	0.137423	0.147252
C18orf32	3.999565	0.109121	0.126013	0.099178
MDH1	4	0.109115	0.061646	0.189682
GRHPR	4.000434	0.109111	0.141799	0.09041
PSMB4	4.000868	0.109088	0.078126	0.081401
XPC	4.001301	0.109084	0.090803	0.060196
SNRPN	4.001734	0.109004	0.071926	0.031534
CALHM2	4.002166	0.108986	-0.05294	-0.07648
TNFAIP8	4.002598	0.108895	0.01447	0.055116
HADHB	4.003029	0.108857	0.088701	0.182867
RPL36AL	4.003461	0.108724	0.230185	0.586785
ACIN1	4.003891	0.108616	0.100585	0.07166
NDUFA2	4.004321	0.108453	0.2217	0.173424
DDX27	4.004751	0.108333	0.065144	-0.0202
PFKFB4	4.005181	0.108234	0.077937	-0.0391
SLC16A5	4.005609	0.1082	0.084894	-0.02474
SSR3	4.006038	0.108031	0.058402	0.144451
SLIRP	4.006466	0.10773	0.130541	0.206593
CPNE3	4.006894	0.107633	0.069939	0.058993
TIMM17A	4.007321	0.107564	0.01584	0.014363
INTS10	4.007748	0.107516	0.173043	0.040067
SUPT6H	4.008174	0.107507	0.156406	0.036517
RPS19BP1	4.0086	0.107411	0.15831	0.131559
CALM1	4.009026	0.107376	0.241614	0.287786
KIAA0319L	4.009451	0.107141	0.025178	-0.02559
ZNF22	4.009876	0.107118	-0.00262	0.042639
TMEM160	4.0103	0.106981	0.189819	0.186854
PQBP1	4.010724	0.106848	0.102402	0.150264
PISD	4.011147	0.10663	0.082061	-0.04907
TNFSF13	4.01157	0.106537	0.19874	-0.00931
RANBP2	4.011993	0.106402	0.088818	0.032521
GTF2A2	4.012415	0.106397	0.082928	0.111611
PLAAT3	4.012837	0.106313	0.041972	0.178412
PPM1G	4.013259	0.106287	0.102353	0.115774
PTRH2	4.01368	0.106154	0.026613	0.047022
COA6	4.0141	0.106068	0.042585	0.074226
PRELID1	4.014521	0.106029	0.102642	0.249007
ARHGAP25	4.01494	0.105997	0.015107	0.021908
HMGN3	4.01536	0.1057	0.02816	0.260612
TOLLIP	4.015779	0.105676	0.180965	0.015639
ECE1	4.016197	0.105645	0.060285	-0.01172
NDUFA8	4.016616	0.105612	0.056197	0.078105
BZW1	4.017033	0.105568	0.137698	0.105965
PSMB6	4.017451	0.105509	0.269252	0.129932
SLFN11	4.017868	0.105328	-0.05129	0.027147
NDUFAB1	4.018284	0.105096	0.074225	0.136151
UNC119	4.0187	0.104846	0.135625	0.024559
TAF8	4.019116	0.104743	0.126699	0.016284
PSMD2	4.019532	0.104724	0.142518	0.073922
SND1	4.019947	0.104616	0.206643	0.0852
TMEM60	4.020361	0.104219	-0.04466	0.051359
MRPS26	4.020775	0.104103	0.047028	0.054563
NSFL1C	4.021189	0.104102	0.092585	0.031005
MYCBP2	4.021603	0.103979	0.063248	0.084793
TAX1BP1	4.022016	0.10393	0.145546	0.124889
BTF3L4	4.022428	0.103814	0.093396	0.141798
SUB1	4.022841	0.103782	0.114336	0.414409
CYFIP1	4.023252	0.103755	0.101706	-0.08836
NUTF2	4.023664	0.103707	0.074172	0.071907
MLXIP	4.024075	0.103662	0.086925	-0.05303
MRPS7	4.024486	0.103642	0.059285	0.091422
ST6GALNAC3	4.024896	0.103637	0.07828	0.049435
EIF2A	4.025306	0.103575	0.161879	0.168908
AAMP	4.025715	0.103552	0.08667	0.088144
PDHB	4.026125	0.10351	0.060597	0.037771
EEA1	4.026533	0.103451	0.082097	0.022867
NUP42	4.026942	0.103403	0.000733	0.078824
PSMG2	4.02735	0.103341	0.030633	0.113949
SELENOW	4.027757	0.103319	0.144462	0.123901
TMA7	4.028164	0.103212	0.275181	0.656199
ITPKC	4.028571	0.103116	0.044553	0.003314
FLOT2	4.028978	0.103092	0.188288	0.117967
PPP6C	4.029384	0.103071	0.126604	0.077065
CALR	4.029789	0.103071	0.198819	0.138115
ARL6IP4	4.030195	0.103026	0.259239	0.366404
JPT1	4.0306	0.103022	0.069905	-0.00757
RABGGTB	4.031004	0.102976	0.090133	0.026259
SH3BGRL3	4.031408	0.10286	0.432989	0.261401
AGTRAP	4.031812	0.102833	0.43729	0.170911
PRCP	4.032216	0.102825	-0.05352	0.073871
C2CD5	4.032619	0.102783	0.035171	0.007374
CD300A	4.033021	0.102719	0.1955	0.051744
SUMO1	4.033424	0.102701	0.115604	0.070767
PRMT2	4.033826	0.102698	0.080657	0.107306
HDAC2	4.034227	0.102679	0.04265	0.089676
MHENCR	4.034628	0.102678	0.114143	0.046863
TXN2	4.035029	0.102527	0.082253	0.063349
SEC62	4.03543	0.102527	0.086599	0.140763
BRD3	4.03583	0.102475	0.020947	-0.02732
SNHG5	4.03623	0.102411	0.257842	0.418121
RNASEH2C	4.036629	0.102386	0.047831	0.088668
GGNBP2	4.037028	0.102349	0.226751	0.068837
FO393401.1	4.037426	0.102309	0.061591	0.027283
CLINT1	4.037825	0.102307	0.118	0.039482
SKAP2	4.038223	0.102211	0.122336	0.02506
PTEN	4.03862	0.102186	0.33753	0.192045
PPP1R12A	4.039017	0.102149	0.033975	-0.0165
CBWD2	4.039414	0.102079	0.10589	0.186229
SRPRA	4.039811	0.102066	0.070855	-0.01381
SARAF	4.040207	0.102015	0.245129	0.291549
CRLS1	4.040602	0.102011	0.102309	0.092006
ZNF207	4.040998	0.101877	0.081231	0.045043
TAX1BP3	4.041393	0.10174	0.077406	0.031723
SNRNP40	4.041787	0.101736	-0.04575	0.009079
APIP	4.042182	0.10167	0.084834	0.039214
SNAPIN	4.042576	0.101577	0.026925	0.073497
IWS1	4.042969	0.101569	0.002535	0.021117
HSBP1L1	4.043362	0.101504	0.047865	0.072318
DNTTIP1	4.043755	0.101344	0.135353	0.046662
BAZ1B	4.044148	0.101254	0.024074	-0.02962
MEAF6	4.04454	0.101116	0.100408	0.037613
BANF1	4.044932	0.101059	0.155216	0.213034
EXOSC4	4.045323	0.101048	0.052315	0.004424
CSNK2A1	4.045714	0.101036	0.079888	0.043013
TXNDC17	4.046105	0.101032	0.037324	0.15746
PPID	4.046495	0.100966	0.030196	0.030668
PSMC3	4.046885	0.100889	0.116714	0.03831
STK38	4.047275	0.100838	-0.03693	0.141727
KIAA0040	4.047664	0.100712	0.052045	0.080996
PSMD12	4.048053	0.100632	0.062905	-0.00381
GOLGA7	4.048442	0.10061	0.088277	0.034857
PSMB5	4.04883	0.100573	-0.02112	0.041518
ATG3	4.049218	0.100465	0.084113	0.137162
UBE2B	4.049606	0.100452	0.157207	0.053555
NIT1	4.049993	0.100283	0.057082	0.056889
RAB9A	4.05038	0.100265	0.071583	0.034989
PSMD11	4.050766	0.100245	0.038738	0.011746
MYD88	4.051153	0.1002	0.298097	0.095088
PTPN6	4.051538	0.100189	0.283532	0.174688
INSR	4.051924	0.100129	0.093984	-0.02122
ATP6V1C1	4.052309	0.10012	0.068081	0.069522
PPIP5K2	4.052694	0.100079	0.00458	0.026954
C19orf25	4.053078	0.09998	0.126517	0.013836
PAM16	4.053463	0.099955	0.093269	0.097386
HDAC9	4.053846	0.099944	0.230419	0.130719
PSMF1	4.05423	0.099911	0.163441	0.13859
SEPHS2	4.054613	0.099909	0.067891	0.070458
METAP2	4.054996	0.099906	0.058083	0.053233
ELOVL1	4.055378	0.099882	0.091294	-0.0016
COA4	4.05576	0.099835	0.004659	0.051026
UTP11	4.056142	0.099781	0.013173	0.022847
DENND10	4.056524	0.09977	-0.00037	0.045573
TMEM70	4.056905	0.099759	0.063291	-0.02977
TRAFD1	4.057286	0.099725	0.10737	0.046915
SURF2	4.057666	0.099684	0.07278	0.052144
SPTSSA	4.058046	0.099636	0.097923	0.098406
PARP4	4.058426	0.099575	0.085266	0.029711
KIF5B	4.058805	0.099466	0.092833	-0.05191
TXNDC9	4.059185	0.099318	0.001739	0.079518
ZNF638	4.059563	0.099213	0.022816	0.021449
MRPS34	4.059942	0.099199	0.132978	0.119897
COMMD5	4.06032	0.098899	0.073721	0.015496
AMPH	4.060698	0.098866	0.019287	0.047138
ALKBH7	4.061075	0.09882	0.199574	0.25406
MRPS35	4.061452	0.098719	0.071454	0.085623
BEST1	4.061829	0.09867	0.292675	0.122263
SLC35E3	4.062206	0.098657	0.07993	-0.02564
MPHOSPH8	4.062582	0.098575	0.062504	0.078609
GLUL	4.062958	0.098566	0.506466	-0.2849
MRPL36	4.063333	0.09844	0.067291	0.059327
SH3BP5	4.063709	0.098408	0.122362	-0.08589
TINF2	4.064083	0.098351	0.094572	0.046485
NANS	4.064458	0.098348	0.103847	0.03305
GLYR1	4.064832	0.098302	0.045275	-0.02291
TMEM230	4.065206	0.098293	0.122995	0.073345
DHRS4	4.06558	0.098292	0.118842	0.167281
MRPS18C	4.065953	0.09826	-0.09265	0.10838
RNPS1	4.066326	0.098224	0.169341	0.047059
COPA	4.066699	0.098223	0.020171	0.028944
FCGR2B	4.067071	0.098176	0.077716	0.02623
GET3	4.067443	0.098122	0.156715	0.031226
ITPA	4.067815	0.098059	0.079014	0.048954
TMEM69	4.068186	0.097996	0.032763	0.033019
NDUFS4	4.068557	0.097982	0.071924	0.118612
COMMD4	4.068928	0.097841	0.052545	-0.01278
RPP25L	4.069298	0.097741	0.03492	0.048263
DGKZ	4.069668	0.097636	0.083568	0.039111
PEX11B	4.070038	0.097611	0.006824	0.007664
ARL8B	4.070407	0.097534	0.173887	0.098298
MRPL30	4.070776	0.097425	0.054016	0.129823
SRP19	4.071145	0.097425	0.09212	0.10509
UROD	4.071514	0.097192	0.112582	0.096056
MTLN	4.071882	0.097142	-0.02438	0.089347
SRSF2	4.07225	0.097124	0.068307	0.090215
PDPK1	4.072617	0.097094	0.0768	0.0304
SUPT16H	4.072985	0.09708	0.06663	0.047511
TXN	4.073352	0.097038	0.229279	0.386875
ACAA2	4.073718	0.097018	0.103432	0.080895
GTF3C6	4.074085	0.096978	0.060336	0.099635
SNRPE	4.074451	0.096975	0.052189	0.133689
DAXX	4.074816	0.096903	0.043606	-0.04037
NLRC4	4.075182	0.096847	-0.02978	-0.02593
UACA	4.075547	0.096824	0.014974	0.055969
FBXL5	4.075912	0.096782	0.055862	0.167354
ATP6V0E1	4.076276	0.096711	0.139822	0.157901
ACTR10	4.07664	0.096606	0.048878	0.00933
ADH5	4.077004	0.096442	0.058971	0.128334
ARHGEF40	4.077368	0.096421	0.085638	-0.02831
SSBP1	4.077731	0.096409	0.107172	0.2355
ASGR1	4.078094	0.096374	0.154288	0.139333
CSDE1	4.078457	0.096333	0.222427	0.189059
HPS1	4.078819	0.096314	0.145231	0.095574
FAR2	4.079181	0.096239	0.113451	0.072174
TRIP11	4.079543	0.095964	-0.02004	0.019078
ZNHIT3	4.079904	0.095916	0.03402	0.026396
HNRNPAB	4.080266	0.09587	0.229916	0.10054
FOXO3	4.080626	0.095862	0.271433	-0.02344
LINC01736	4.080987	0.095796	0.022457	0.061587
STOML2	4.081347	0.09576	0.060999	0.051725
MBD4	4.081707	0.09575	0.107725	0.100359
ARMT1	4.082067	0.09571	0.000966	0.064511
LAMTOR5	4.082426	0.095548	0.096217	0.046089
TMED10	4.082785	0.095444	0.059867	0.051733
PSMB7	4.083144	0.09542	0.140645	0.072256
KPNA1	4.083503	0.095282	0.018558	0.046398
SLC25A24	4.083861	0.095262	0.10357	-0.04491
MTCH2	4.084219	0.095178	0.03413	0.11376
ASCC1	4.084576	0.09511	0.096663	0.042798
RAB6A	4.084934	0.095068	0.109055	0.067712
UTP18	4.085291	0.09501	0.04965	0.05688
SELENOS	4.085647	0.095003	0.121057	0.002243
UBXN4	4.086004	0.094986	0.17456	0.104872
FP236383.4	4.08636	0.094951	0.081294	0.072852
SHOC2	4.086716	0.094896	0.019678	-0.07611
SNRPD1	4.087071	0.094649	0.050516	0.089981
UBL7	4.087426	0.094615	0.092917	0.069725
TDG	4.087781	0.094605	0.051527	0.009283
EXOC6	4.088136	0.094563	0.042381	0.023098
SNRNP27	4.08849	0.094526	0.013856	-0.02217
NFYC	4.088845	0.094517	0.064632	0.077879
CDC123	4.089198	0.094422	0.086273	0.059484
STOM	4.089552	0.094361	0.00624	-0.01671
LSM6	4.089905	0.094326	0.062404	0.177457
DAAM2	4.090258	0.094317	0.009003	0.028197
CXCL10	4.090611	0.094315	-0.07376	0.015389
SEC14L1	4.090963	0.094262	0.071865	-0.06643
CMTM7	4.091315	0.094066	0.103739	0.095944
CCT7	4.091667	0.094021	0.119604	0.085512
CCDC12	4.092018	0.094006	0.146075	0.087604
SPOP	4.09237	0.09399	-0.03472	0.043364
USO1	4.092721	0.093986	-0.00833	-0.01105
PPP1CB	4.093071	0.093928	-0.04969	0.045128
RALA	4.093422	0.093857	-0.00281	-0.00164
ARHGEF2	4.093772	0.093734	0.008709	0.03544
ADIPOR1	4.094122	0.093724	0.198102	0.207444
FPR2	4.094471	0.093615	0.024952	0.014798
C1D	4.09482	0.093449	0.072364	0.04262
SACM1L	4.095169	0.093338	-0.03062	0.016909
S100A10	4.095518	0.093268	0.202702	0.339462
PDAP1	4.095866	0.093267	0.122122	0.047725
SENP6	4.096215	0.093225	0.07098	0.093914
STK4	4.096562	0.093105	0.092612	0.107004
RAD21	4.09691	0.09308	0.122712	0.045741
CRTAP	4.097257	0.093057	0.171572	0.316733
HK1	4.097604	0.092945	0.160744	0.037994
JAK2	4.097951	0.092916	0.156991	0.201849
SCIMP	4.098298	0.092891	-0.00991	0.042192
MIF4GD	4.098644	0.092886	0.068742	0.16167
IMMT	4.09899	0.092871	0.035533	0.054143
VTA1	4.099335	0.09283	-0.00865	0.016738
BSG	4.099681	0.092784	0.170475	0.052951
ACP1	4.100026	0.092705	0.131825	0.09138
EDEM3	4.100371	0.092698	-0.04397	0.023475
COPS5	4.100715	0.092684	0.02543	0.096492
PHF20	4.101059	0.092632	0.121174	0.098828
RAB2A	4.101403	0.092602	0.233167	0.16052
ABI3	4.101747	0.092577	-0.0877	0.036461
LSM7	4.102091	0.092544	0.061163	0.224727
IL16	4.102434	0.092533	0.045278	0.060627
POLR2K	4.102777	0.092523	0.062543	0.091099
GRB10	4.103119	0.092497	0.03638	0.00882
BABAM2	4.103462	0.092345	0.125672	0.076917
PVT1	4.103804	0.092338	0.071137	0.046552
HEXA	4.104146	0.092321	0.135123	0.057545
SHMT2	4.104487	0.092253	0.041816	0.076814
EIF3D	4.104828	0.092213	0.26521	0.184037
FUOM	4.105169	0.0922	-0.0943	0.082061
IFT20	4.10551	0.092197	0.078878	-0.01135
HIST2H2AC	4.105851	0.092175	0.103047	0.052597
COX14	4.106191	0.091995	0.122204	0.093864
MRPL16	4.106531	0.091978	0.132298	0.086441
RASGRP4	4.106871	0.091877	0.106238	0.040141
CHST15	4.10721	0.091868	0.211519	-0.01239
SYF2	4.107549	0.091832	0.254443	0.153376
MRPS33	4.107888	0.091779	0.005559	0.067578
TECPR1	4.108227	0.091775	0.009381	-0.02029
PLPBP	4.108565	0.091738	0.030152	-0.01398
FBXL15	4.108903	0.091733	0.134709	-0.01112
SNUPN	4.109241	0.091716	0.002821	0.01547
TEX2	4.109579	0.091667	0.121972	0.01847
NDUFA12	4.109916	0.091585	0.125259	0.262274
ZNF217	4.110253	0.091579	-0.08423	0.009813
TEN1	4.11059	0.091574	0.056182	0.025875
RNF111	4.110926	0.091569	0.005814	-0.01133
MRPL35	4.111263	0.09155	0.003726	0.048069
DAB2	4.111599	0.09135	0.026234	-0.02483
LYPLA1	4.111934	0.091325	0.122661	0.126621
ETFA	4.11227	0.091284	0.057189	0.033751
IARS2	4.112605	0.091266	0.04533	0.069002
UBE2N	4.11294	0.091207	0.042174	0.010846
KMT2E-AS1	4.113275	0.091175	0.141885	0.034265
DNAJC7	4.113609	0.091103	0.073181	0.06805
EIF4G1	4.113943	0.091018	0.150155	0.011701
HSPA4	4.114277	0.090903	0.070275	0.082256
DCP2	4.114611	0.090865	0.081277	0.115774
CD300C	4.114944	0.090838	0.093938	-0.03988
ABHD6	4.115278	0.090811	0.050128	0.006999
DHX16	4.115611	0.090773	0.037902	0.019078
SLC25A40	4.115943	0.090662	-0.00052	-0.00371
HEIH	4.116276	0.090617	0.124916	0.000178
HSPH1	4.116608	0.090616	-0.05107	0.056358
TMEM243	4.11694	0.090527	0.013426	0.108891
RAB4B	4.117271	0.090505	0.134585	0.027636
LIMD2	4.117603	0.090489	0.304026	0.215345
RNF141	4.117934	0.090436	0.046979	0.03883
CS	4.118265	0.090317	0.069812	0.018708
CIAO2B	4.118595	0.090295	0.199385	0.113922
ENOX2	4.118926	0.090265	0.013809	0.060922
IDH1	4.119256	0.090245	0.096093	0.036697
VCL	4.119586	0.090222	-0.00223	0.054798
FMC1	4.119915	0.090194	0.076338	0.050183
TOMM5	4.120245	0.090193	0.12828	0.11592
NOLC1	4.120574	0.090185	0.090665	0.051636
MGST3	4.120903	0.09016	0.176023	0.054456
RABIF	4.121231	0.090153	0.069664	0.065419
USP1	4.12156	0.090132	0.033291	0.018276
NUDCD2	4.121888	0.090038	0.02955	0.04178
HAX1	4.122216	0.090036	0.081955	0.099019
NBPF12	4.122544	0.090023	0.058933	0.053867
PAPSS1	4.122871	0.089973	0.113683	0.034356
ALDH9A1	4.123198	0.089584	0.062952	0.041416
RECQL	4.123525	0.089546	-0.01876	-0.03259
CITED2	4.123852	0.089524	0.240326	0.320674
NRM	4.124178	0.089498	0.058911	0.049473
NKAP	4.124504	0.089472	0.059195	0.021982
HEATR3	4.12483	0.089423	0.026616	0.015593
RNF34	4.125156	0.089422	-0.00328	0.011455
EIF2B4	4.125481	0.089409	0.031485	0.004826
TMBIM1	4.125806	0.089402	0.130589	-0.03212
COMMD8	4.126131	0.089317	0.04701	0.087036
NT5C	4.126456	0.089084	0.028455	0.111528
NRROS	4.126781	0.089044	0.086863	-0.03201
NUBP1	4.127105	0.088871	0.033488	0.044134
UBAC2	4.127429	0.088782	0.078689	0.015416
GLIPR2	4.127753	0.088663	0.203996	0.111531
SF3B4	4.128076	0.088644	0.171307	0.083262
PSMB3	4.128399	0.08847	0.337398	0.193363
HSPE1	4.128722	0.088464	0.040475	0.118103
POLE3	4.129045	0.08845	0.087544	0.013204
YIF1A	4.129368	0.088421	0.057712	0.036773
RTL8C	4.12969	0.088396	0.070576	0.061037
MCRS1	4.130012	0.088331	0.054233	0.022298
AKNA	4.130334	0.088322	0.098957	0.000224
GPBAR1	4.130655	0.088293	-0.10068	0.163685
DICER1	4.130977	0.088245	0.068691	-0.08369
SAMM50	4.131298	0.088237	0.057277	0.076646
CAMK1	4.131619	0.088231	0.035294	-0.04097
CARD8-AS1	4.131939	0.088166	-0.00778	0.027362
SCP2	4.13226	0.087959	0.078075	0.118721
RER1	4.13258	0.087889	0.167093	0.059053
CWC15	4.1329	0.087884	0.168522	0.078471
LILRA6	4.133219	0.087754	0.040747	-0.19646
BCCIP	4.133539	0.08769	0.049516	0.050491
FAM217B	4.133858	0.087662	-0.00467	0.053161
MAGOH	4.134177	0.087656	0.093305	0.098364
TRNAU1AP	4.134496	0.087593	0.041008	0.038954
OCIAD1	4.134814	0.087523	0.036773	0.04929
DNAJB12	4.135133	0.08752	0.130756	0.080592
SH3GLB1	4.135451	0.087496	0.235606	0.032642
PDCD5	4.135769	0.087451	0.068619	0.120459
WRAP73	4.136086	0.087434	0.0208	0.042047
ANO6	4.136403	0.087402	0.122971	0.036629
CREB5	4.136721	0.087316	0.139727	-0.11773
PPP1R18	4.137037	0.087289	0.190864	0.063441
USP10	4.137354	0.087276	0.090052	0.084896
ARFIP1	4.137671	0.087149	0.056269	0.060293
IRF9	4.137987	0.087065	0.034845	0.022199
COX20	4.138303	0.086806	0.012413	0.060141
NDUFB5	4.138618	0.086801	0.072697	0.267852
MPV17	4.138934	0.086636	0.089988	0.032951
MRPL12	4.139249	0.086632	0.025152	0.051729
MRPS12	4.139564	0.086549	0.116439	0.086677
NDUFV1	4.139879	0.08653	0.141667	0.124833
AL390728.5	4.140194	0.086318	0.080081	0.079422
RPA2	4.140508	0.086305	0.021925	0.03809
C19orf53	4.140822	0.086273	0.185914	0.244069
TPK1	4.141136	0.086255	0.061569	0.067755
LILRA5	4.14145	0.086248	0.29219	-0.29932
FN1	4.141763	0.086228	-0.00162	0.048552
COMT	4.142076	0.086221	0.248862	-0.03219
SF3B5	4.142389	0.086105	0.304925	0.247264
STXBP3	4.142702	0.086074	-0.0052	-0.01562
COPZ1	4.143015	0.086062	0.110978	0.115019
RBM27	4.143327	0.086057	0.075743	-0.01569
LRRC25	4.143639	0.085983	0.209959	-0.09832
NDUFC2	4.143951	0.085978	0.120793	0.121095
MCTP1	4.144263	0.085905	0.042329	0.021151
UQCRFS1	4.144574	0.085812	0.272457	0.208802
RPP21	4.144885	0.085798	0.09918	0.092428
LRRFIP1	4.145196	0.085707	0.272092	0.096094
SNRPB2	4.145507	0.085701	0.06407	0.123613
ATP5MC1	4.145818	0.085637	0.02728	0.115072
CREBRF	4.146128	0.085621	0.041637	-0.11191
PIK3IP1	4.146438	0.085613	0.135603	0.032176
DCAF8	4.146748	0.085581	0.056403	-0.02107
IMP4	4.147058	0.085523	0.075508	0.039759
NDUFB3	4.147367	0.085466	0.102232	0.175304
PSMD3	4.147676	0.085464	0.108233	0.057901
KLHL24	4.147985	0.085414	0.041112	0.014979
SMIM12	4.148294	0.0854	0.100203	0.016828
HHEX	4.148603	0.085297	0.022574	0.075823
SARS	4.148911	0.085284	0.032203	0.066078
CCDC112	4.149219	0.085242	0.072102	0.004911
SMARCB1	4.149527	0.08521	0.124457	0.019187
ZNF143	4.149835	0.08516	0.026098	0.034371
FAM204A	4.150142	0.085153	0.19899	0.148855
LARS	4.150449	0.084915	0.001339	0.039918
TXNL1	4.150756	0.084864	0.055834	0.110215
IAH1	4.151063	0.084824	0.125415	0.06511
F11R	4.15137	0.084814	-0.0284	-0.03282
HNRNPH1	4.151676	0.08479	-0.03298	0.128122
OST4	4.151982	0.084711	0.24598	0.392492
ASCC2	4.152288	0.084709	0.091488	-0.02313
GTF3A	4.152594	0.084621	0.180126	0.230429
DPY30	4.1529	0.084611	0.023891	0.023255
NCF4	4.153205	0.084602	0.463729	0.024926
TYW3	4.15351	0.084511	0.023177	0.03316
TCEA1	4.153815	0.08444	0.162609	0.173773
CYC1	4.15412	0.08441	0.166277	0.187976
CMC1	4.154424	0.084361	0.07948	0.055769
EMG1	4.154728	0.084354	0.010038	-0.01486
SH3BP2	4.155032	0.084272	0.113696	0.029064
ARID1A	4.155336	0.084262	-0.04832	-0.03103
CCT8	4.15564	0.084144	0.144159	0.253779
NDUFA6	4.155943	0.08414	0.110221	0.154305
PHF5A	4.156246	0.084018	0.034458	0.031127
PRMT1	4.156549	0.084002	0.075697	0.050979
ARL6IP1	4.156852	0.08398	0.100725	0.038294
CHMP4A	4.157154	0.083964	0.143646	0.124896
XBP1	4.157457	0.083942	0.123126	0.025591
STARD3NL	4.157759	0.083933	0.058844	0.111474
N4BP2L2	4.158061	0.083915	0.074934	0.114374
C15orf61	4.158362	0.083912	0.087134	0.05144
SMARCE1	4.158664	0.083855	0.100963	0.07336
MPP1	4.158965	0.083841	0.221785	0.081003
TBRG1	4.159266	0.0838	0.091199	0.05103
BZW2	4.159567	0.083773	0.013433	0.02323
DTX2	4.159868	0.083742	0.052203	0.023769
CXorf38	4.160168	0.083647	0.056649	0.046728
ABT1	4.160469	0.08356	0.11996	0.059086
PUF60	4.160769	0.083488	0.173027	0.062768
GOLGB1	4.161068	0.083454	0.107667	-0.01945
NDUFS8	4.161368	0.083443	0.134044	0.135528
ATF7	4.161667	0.083416	0.041999	-0.01911
PPIL4	4.161967	0.083373	0.02707	-0.00169
NDUFB7	4.162266	0.083327	0.183201	0.237471
GYG1	4.162564	0.083314	0.19323	0.123686
COMMD2	4.162863	0.083241	0.051486	0.048112
ZC3H13	4.163161	0.083129	0.047007	0.02636
POLR2C	4.16346	0.083109	0.094596	0.018588
ZBTB8OS	4.163758	0.083107	0.084807	0.04958
AASDHPPT	4.164055	0.083095	0.031557	0.042085
THAP5	4.164353	0.083078	-0.01601	0.006436
TCP1	4.16465	0.083068	0.051416	0.102363
EXOSC3	4.164947	0.083052	-0.02332	0.017645
AL138963.4	4.165244	0.083014	0.119788	0.081196
VHL	4.165541	0.083009	0.112695	0.046104
NOTCH2NLA	4.165838	0.083006	0.151387	0.099198
RBM25	4.166134	0.082993	0.048588	0.081025
COQ8B	4.16643	0.082969	0.07677	0.025034
MRM2	4.166726	0.082969	0.045831	0.036945
PRPF40A	4.167022	0.082951	0.085783	0.043142
ENTPD1	4.167317	0.082944	0.09623	0.035319
GTF2H2C	4.167613	0.082907	0.023603	0.031527
PRKAG2	4.167908	0.082867	0.137556	-0.11246
TRA2A	4.168203	0.082838	0.10399	0.049082
POLR2F	4.168497	0.082767	0.124438	0.035627
IL1RAP	4.168792	0.082762	0.142489	-0.00258
NDUFS3	4.169086	0.082565	0.113329	0.182677
KAT6A	4.16938	0.08255	0.052205	0.004799
NAA20	4.169674	0.082509	0.073439	0.100046
NQO2	4.169968	0.082404	0.105726	0.096295
ARPC1A	4.170262	0.082378	0.03943	0.111324
PSME3	4.170555	0.082374	0.055929	-0.00347
MED11	4.170848	0.082322	0.009664	-0.0047
ATRIP	4.171141	0.082304	0.093692	0.050896
MAPKAPK5-AS1	4.171434	0.082288	0.108708	0.113835
FXN	4.171726	0.082286	0.034742	0.042257
KLHL2	4.172019	0.082201	0.151861	-0.00646
PRKCD	4.172311	0.082113	0.049275	0.045185
TRMT1	4.172603	0.082002	0.158869	0.16315
THOC6	4.172895	0.081999	0.066102	0.096955
MIR4435-2HG	4.173186	0.081941	0.082024	0.173728
NKIRAS2	4.173478	0.081916	0.084144	0.047655
SNAI3	4.173769	0.081897	0.068207	0.009381
LINC01127	4.17406	0.081863	0.081893	0.050992
PES1	4.174351	0.081855	0.085288	0.063997
TAFA2	4.174641	0.081837	0.014923	0.037694
GAS7	4.174932	0.081815	0.30969	0.024552
PSMB8	4.175222	0.081786	0.333684	0.496095
LINC00847	4.175512	0.081761	0.038018	-0.00223
CLK3	4.175802	0.081706	0.082396	-0.00926
KYNU	4.176091	0.081704	-0.09853	0.054467
SEC61A1	4.176381	0.081703	0.054503	-0.03947
RPP38	4.17667	0.081664	0.051743	0.053
MYDGF	4.176959	0.081635	0.176941	0.040151
SRP54	4.177248	0.081628	0.042241	0.029919
VPS72	4.177536	0.08162	0.046997	0.045251
AGGF1	4.177825	0.081587	-0.00619	0.017906
MRFAP1L1	4.178113	0.081524	-0.01331	0.029401
GARS	4.178401	0.081519	0.064222	0.050937
FIBP	4.178689	0.081465	0.099428	0.093406
NGDN	4.178977	0.08145	0.026001	0.040525
ZBTB11	4.179264	0.081435	0.012565	-0.02419
SLX1A	4.179552	0.0814	0.061452	0.045732
EIF2B1	4.179839	0.081394	0.100189	-0.01011
TMLHE	4.180126	0.081367	0.077223	0.023101
MICOS10	4.180413	0.081333	0.056588	0.305102
RBMX	4.180699	0.08129	0.126877	0.173634
MED8	4.180986	0.081283	0.056049	0.041876
TLR5	4.181272	0.081266	0.012039	-0.03563
ISY1	4.181558	0.081262	0.069602	0.029786
TMED4	4.181844	0.081221	0.091362	-0.01299
PRCC	4.182129	0.081218	0.071183	0.043815
PHKG2	4.182415	0.081191	0.088783	0.010033
SUGT1	4.1827	0.081174	0.081785	0.047655
MRPS11	4.182985	0.081135	0.087472	-0.01076
LHFPL2	4.18327	0.081129	0.034426	0.020034
NCK1	4.183555	0.081129	0.012441	-0.0058
FAM78A	4.183839	0.08107	-0.01607	0.035434
CYTIP	4.184123	0.081025	0.267581	-0.04254
LINC00324	4.184407	0.081009	-0.03153	0.049118
DNAJB9	4.184691	0.080943	0.074329	-0.01161
TBC1D8	4.184975	0.080927	0.042993	-0.04741
TAF9	4.185259	0.080923	0.159712	0.03987
SIVA1	4.185542	0.080896	0.10633	0.192054
HBP1	4.185825	0.080888	0.111426	0.004993
CAPZB	4.186108	0.080762	0.341564	0.278674
XAB2	4.186391	0.080693	0.070418	-0.03622
TXNDC15	4.186674	0.080674	0.009841	0.020936
MRPS23	4.186956	0.080654	0.052968	0.031722
PPP2R1A	4.187239	0.080632	0.154853	0.109287
ABRACL	4.187521	0.080604	0.076382	0.1454
ZDHHC20	4.187803	0.080602	0.168345	0.016898
SNHG32	4.188084	0.080579	0.035665	0.060707
HERC4	4.188366	0.080578	0.029157	0.031557
AL136454.1	4.188647	0.080553	0.071197	0.075208
WASHC4	4.188928	0.080485	-0.01141	0.063771
TRAPPC5	4.189209	0.080439	0.299498	0.202593
ROMO1	4.18949	0.08041	0.21124	0.099625
TRIQK	4.189771	0.080406	0.057063	0.066914
PPP4C	4.190051	0.080392	0.297032	0.059849
CDK11A	4.190332	0.080339	0.139321	0.05802
ATP5ME	4.190612	0.080312	-0.04047	0.160971
DELE1	4.190892	0.080277	0.08152	0.051379
SRRT	4.191171	0.080266	0.034226	0.037852
KIAA0513	4.191451	0.080218	0.06001	0.00777
ARMC8	4.19173	0.080209	0.036794	0.006869
LILRA1	4.19201	0.080126	0.086655	-0.03474
DAP3	4.192289	0.080087	0.116383	0.090323
PBRM1	4.192567	0.080061	0.030712	0.001509
ATP1B3	4.192846	0.080044	0.020699	0.040131
CUEDC2	4.193125	0.079965	0.056712	0.10429
STAG1	4.193403	0.079929	0.043944	-0.00079
ZKSCAN1	4.193681	0.079916	-0.01475	-0.01713
CHMP2B	4.193959	0.079911	0.083125	-0.03537
OAS1	4.194237	0.07987	0.076719	-0.02546
TBC1D14	4.194514	0.079841	0.129053	-0.02956
SLC22A15	4.194792	0.079838	0.081745	-0.00355
PAFAH1B1	4.195069	0.079727	0.169836	0.037959
SPSB3	4.195346	0.079697	0.174274	0.063628
BCKDHA	4.195623	0.079592	0.144623	0.036434
RWDD1	4.1959	0.079591	0.058828	0.173086
UTP3	4.196176	0.079568	0.013461	0.040279
SUMO3	4.196453	0.079547	0.099431	0.023994
STX5	4.196729	0.079538	0.080633	0.045432
ARHGAP27	4.197005	0.079425	0.044945	-0.00641
BCAT1	4.197281	0.079405	0.07225	0.011676
LSM14A	4.197556	0.079404	0.125873	0.014507
GOLGA3	4.197832	0.079402	0.051009	-0.00052
PSMG3	4.198107	0.079374	0.058918	-0.01238
EAF2	4.198382	0.079372	0.069466	0.001631
UBE2G1	4.198657	0.07934	0.052258	-0.00717
SNRPF	4.198932	0.079321	0.115876	0.0903
IMPDH1	4.199206	0.079318	0.186801	0.090226
ABCF3	4.199481	0.079294	0.011887	-0.01311
SDHAF2	4.199755	0.079287	0.096082	0.075877
NKAPD1	4.200029	0.079229	0.05853	0.038016
MRPS25	4.200303	0.079144	0.030988	0.083991
GNPTG	4.200577	0.079103	0.214498	0.051231
FKBP15	4.20085	0.079092	0.11476	-0.04063
TRIM21	4.201124	0.079058	-0.05205	0.036785
NUDT21	4.201397	0.079	0.048529	0.077516
AC103591.3	4.20167	0.078995	-0.01802	0.020848
GPS1	4.201943	0.078975	0.145106	0.049459
GMPR2	4.202216	0.078925	0.093388	0.072636
MANBA	4.202488	0.07891	0.131477	0.014527
FBXW2	4.202761	0.078898	0.056869	-0.00598
STX6	4.203033	0.07888	0.057723	-0.0277
RALB	4.203305	0.078861	0.102046	0.035638
GART	4.203577	0.078805	-0.00738	0.011351
ERGIC3	4.203848	0.078793	0.175441	0.09745
MRPL38	4.20412	0.078725	0.070131	0.064222
MRPL21	4.204391	0.078706	0.07842	0.087814
CCDC124	4.204663	0.078673	0.091736	0.051201
ALDH3A2	4.204934	0.078643	-0.00363	0.00015
LINC01410	4.205204	0.078638	0.04655	0.066909
NDUFAF4	4.205475	0.078632	-0.0038	0.027137
NDUFA10	4.205746	0.078601	0.115797	0.100485
IRF8	4.206016	0.078544	0.290665	0.119921
GSPT1	4.206286	0.078543	0.166175	0.113675
UBE2A	4.206556	0.078538	0.063509	0.002729
PBDC1	4.206826	0.07852	-0.02602	-0.03368
FP236383.5	4.207096	0.078476	0.079499	0.079772
AKR1B1	4.207365	0.078439	0.05474	0.104358
EIF3J	4.207634	0.078345	0.064165	-0.05667
CORO1C	4.207904	0.078343	0.212596	0.025713
TAF12	4.208173	0.07826	0.038811	0.051227
ALG3	4.208441	0.078256	0.014456	0.001542
FTSJ3	4.20871	0.078243	0.027048	0.010495
COPS3	4.208979	0.078211	0.126652	0.048875
MRPL52	4.209247	0.078144	0.179197	0.178353
COPS6	4.209515	0.078136	0.116372	0.083619
PLSCR3	4.209783	0.078128	0.054068	0.111254
EIF2S2	4.210051	0.078088	0.137261	0.062307
CEBPZ	4.210319	0.078048	0.01473	0.018176
NFATC2IP	4.210586	0.078039	0.046706	0.053248
KEAP1	4.210853	0.078019	0.036984	0.002132
HS1BP3	4.211121	0.078019	0.103429	-0.00476
ACBD6	4.211388	0.077998	0.079547	0.047043
MTCH1	4.211654	0.077983	0.143519	0.026314
CPPED1	4.211921	0.077957	0.149363	0.02066
UBE2E3	4.212188	0.077866	0.080253	0.068971
ITGB1BP1	4.212454	0.077793	0.098297	0.064889
METTL9	4.21272	0.077789	0.447814	0.194558
KIN	4.212986	0.077776	0.019543	0.049274
FAM118B	4.213252	0.077766	-0.00382	0.061049
VPS16	4.213518	0.077719	0.079901	0.01179
CIAO1	4.213783	0.077655	0.030472	0.008758
MRPL43	4.214049	0.077608	0.126889	0.132548
DSC2	4.214314	0.077557	0.108362	-0.09832
HDAC1	4.214579	0.077464	0.077151	0.062632
EXOSC5	4.214844	0.077412	0.080574	0.072452
TAF7	4.215109	0.077378	0.080571	-0.017
MYL6	4.215373	0.077374	0.289552	0.423184
UNC45A	4.215638	0.077355	0.034295	-0.02868
SVIL	4.215902	0.077274	0.00284	-0.0526
RNF167	4.216166	0.077261	0.153702	0.076128
TSR2	4.21643	0.077248	0.081069	0.030187
SRSF1	4.216694	0.077242	0.005965	0.014864
NBN	4.216957	0.077199	-0.0099	0.023135
GINM1	4.217221	0.077182	0.057443	0.031141
SNX29	4.217484	0.07718	0.025545	-0.00638
TOB2	4.217747	0.077166	-0.02193	-0.02022
WAC-AS1	4.21801	0.077151	0.063839	0.027156
MRPL51	4.218273	0.077011	0.092601	0.167309
NLRP1	4.218536	0.077	0.113641	0.017792
IQGAP1	4.218798	0.076983	0.283701	0.166941
PPP1R21	4.21906	0.076918	-0.007	0.035453
CDK5	4.219323	0.076878	0.043426	0.019597
AATF	4.219585	0.07687	0.17642	0.095001
IKBKG	4.219846	0.07683	0.080874	-0.03804
MRPL45	4.220108	0.076816	0.032185	0.094292
PSMD7	4.22037	0.076752	0.177756	0.040802
MAVS	4.220631	0.076738	0.018237	-0.01441
YARS	4.220892	0.076717	0.101599	-0.00611
UBXN2B	4.221153	0.076694	0.034717	0.042349
IRF2	4.221414	0.076675	0.110258	0.09921
AHCY	4.221675	0.076644	0.068192	0.088561
CHPT1	4.221936	0.07664	0.272456	0.127209
SMIM14	4.222196	0.07663	0.02547	0.023915
CCDC159	4.222456	0.076629	0.075188	-0.0239
CSGALNACT1	4.222716	0.076425	0.046395	0.023017
CYB561A3	4.222976	0.07639	0.105135	0.02968
RABGEF1	4.223236	0.076338	0.141741	-0.00695
HNRNPDL	4.223496	0.076255	0.204333	0.207558
JADE2	4.223755	0.076249	0.053597	0.032248
MRPS2	4.224015	0.076234	0.049482	-0.00977
POLDIP3	4.224274	0.076209	0.086963	-0.00036
EIF1	4.224533	0.076202	0.82648	0.791291
GALK1	4.224792	0.07615	0.126645	-0.01064
MRPL57	4.225051	0.076144	0.16752	0.143376
CPNE1	4.225309	0.076112	0.10615	0.089586
HTATIP2	4.225568	0.076101	0.132843	0.081071
BLCAP	4.225826	0.076084	0.0451	0.061786
CAAP1	4.226084	0.075998	0.017163	0.005864
HLA-C	4.226342	0.075941	0.537016	0.543881
AP1M1	4.2266	0.075834	0.203432	0.037829
RAB18	4.226858	0.075705	0.118766	0.083517
UQCRQ	4.227115	0.075681	0.030924	0.14029
OSBPL8	4.227372	0.07564	0.23074	-0.10022
ITPRID2	4.22763	0.075566	0.128473	-0.03095
CTR9	4.227887	0.075525	-0.01485	0.020043
PDLIM2	4.228144	0.07552	0.237248	0.117143
ANP32B	4.2284	0.075518	0.196929	0.24765
LUC7L2	4.228657	0.075466	0.094125	0.083885
RSPRY1	4.228913	0.075455	-0.01708	-0.02873
DDX50	4.22917	0.075438	0.040407	0.053161
MOSPD3	4.229426	0.075437	0.107074	0.124886
CNEP1R1	4.229682	0.075408	0.038692	0.020928
LARP4	4.229938	0.075405	-0.01532	0.0091
GCHFR	4.230193	0.075359	0.13365	0.089531
CALCOCO1	4.230449	0.075326	0.052851	0.015801
IDH3B	4.230704	0.075301	0.112004	0.085359
PSMD1	4.23096	0.075256	-0.00444	-0.00515
AIMP1	4.231215	0.075243	0.148311	0.095768
RAMAC	4.23147	0.075222	0.064365	0.041156
STK16	4.231724	0.075222	0.079905	0.052699
SEM1	4.231979	0.075222	0.019962	0.257735
RAB3D	4.232234	0.075195	0.007583	0.006063
TIMM23	4.232488	0.075113	0.010488	0.038542
TARDBP	4.232742	0.075109	0.025688	0.02075
IMPDH2	4.232996	0.075057	0.027147	0.089674
NUDT1	4.23325	0.075057	0.045412	0.008517
ARL11	4.233504	0.075057	0.055132	0.021017
ETNK1	4.233757	0.075057	0.065277	-0.0102
NFXL1	4.234011	0.074998	0.000459	0.008517
COG2	4.234264	0.074944	0.034755	0.007661
DUSP11	4.234517	0.074941	-0.00502	0.024032
CHTOP	4.23477	0.0749	0.015366	-0.02688
THRAP3	4.235023	0.074877	0.173563	0.038097
LARP7	4.235276	0.074855	-0.00676	0.05418
RTL8A	4.235528	0.074836	0.028857	-0.02731
GTF2H5	4.235781	0.074806	0.006351	0.097362
SOCS1	4.236033	0.074755	0.105479	0.000244
RWDD4	4.236285	0.074731	0.053737	0.041598
PNPLA8	4.236537	0.074651	-0.00393	-0.00354
NOC2L	4.236789	0.074617	0.090524	0.022246
PPP4R1	4.237041	0.074612	0.076178	-0.00771
VPS4A	4.237292	0.074575	0.059371	0.024433
ALOX5	4.237544	0.07457	0.190339	0.046137
PWWP2A	4.237795	0.074542	0.02761	0.023222
FCHSD2	4.238046	0.074515	0.121422	0.010978
METTL26	4.238297	0.07451	0.076418	0.109235
STAT6	4.238548	0.074489	0.06652	0.054149
DNAJC19	4.238799	0.074453	0.025655	0.055956
NAP1L4	4.239049	0.074381	0.044685	0.064832
EIF2AK4	4.239299	0.074368	0.061753	0.013749
CHCHD5	4.23955	0.074335	0.163845	0.101991
TCHP	4.2398	0.074313	0.064638	0.024819
ISG20	4.24005	0.074313	0.050335	0.096276
TRIM5	4.2403	0.074247	0.029401	-0.00925
ZNRD1	4.240549	0.074237	-0.01235	0.084788
DIP2B	4.240799	0.074226	0.046963	0.018701
CEP350	4.241048	0.074199	0.015809	-0.0566
PSMD4	4.241297	0.074195	0.247864	0.138267
TIA1	4.241546	0.074177	-0.00654	0.012312
KIF13B	4.241795	0.074159	0.100364	0.071488
DHX30	4.242044	0.074066	0.087744	0.013049
C22orf39	4.242293	0.074066	0.082024	0.051379
NRBP1	4.242541	0.073947	0.114425	0.003651
CAB39	4.24279	0.073922	0.053999	-0.01575
TRMT6	4.243038	0.073914	0.061956	-0.05773
AGFG1	4.243286	0.073911	0.367296	0.090353
PDHA1	4.243534	0.073897	0.077356	0.056968
ABHD10	4.243782	0.073887	0.009246	0.056778
TIMMDC1	4.24403	0.073843	0.075305	0.042036
TPD52L2	4.244277	0.073841	0.186627	-0.05902
ORMDL2	4.244525	0.07379	0.041622	0.002545
NETO2	4.244772	0.073776	0.060419	0.036704
FPR1	4.245019	0.073775	0.442265	-0.08778
ABHD14B	4.245266	0.07377	0.081988	0.092844
LY86	4.245513	0.073717	0.099976	0.147246
ISCA1	4.245759	0.07371	-0.00557	0.048552
EXOC1	4.246006	0.07363	0.024883	-0.00774
CNPY3	4.246252	0.073619	0.313952	0.119811
COTL1	4.246499	0.073533	0.289085	0.320388
SRSF10	4.246745	0.073504	0.133271	0.059941
CRLF3	4.246991	0.073495	0.076402	0.013
UFD1	4.247237	0.073429	0.135431	0.0612
DDX28	4.247482	0.073408	0.077517	0.013358
SPG21	4.247728	0.073386	0.16603	0.131674
PARP1	4.247973	0.073353	0.04703	-0.01691
GGA3	4.248219	0.073295	-0.03344	-0.00837
C12orf10	4.248464	0.073268	0.123244	0.026201
RRP8	4.248709	0.073267	0.049323	-0.01516
DDX23	4.248954	0.073246	0.023701	0.03235
TOX4	4.249198	0.073243	0.166358	0.000492
APP	4.249443	0.073186	0.221488	-0.03193
EPRS	4.249687	0.073186	0.071276	0.026827
COPG1	4.249932	0.073157	0.071097	-0.00346
AIFM1	4.250176	0.073125	0.017998	0.04558
FNIP2	4.25042	0.073125	0.028586	0.011368
CWF19L1	4.250664	0.073084	0.028905	0.025133
CCDC115	4.250908	0.073072	0.055861	0.048067
DENR	4.251151	0.073056	0.060302	0.038327
EVI2B	4.251395	0.073049	0.290606	0.462392
DMAC1	4.251638	0.07304	0.059618	0.135169
SARNP	4.251881	0.073028	0.05412	0.051082
CGGBP1	4.252125	0.073023	0.112301	0.055216
RPUSD3	4.252368	0.073017	0.050885	0.067246
TPR	4.25261	0.073011	0.097117	0.098968
ACOT9	4.252853	0.072974	0.03472	0.025005
CACYBP	4.253096	0.072931	0.097677	0.105399
PSEN1	4.253338	0.072926	0.045585	-0.01571
AC006064.4	4.25358	0.072878	0.144115	0.042938
MAPK7	4.253822	0.072847	0.105408	-0.03542
SEC22B	4.254064	0.072832	-0.01557	0.034408
TNFSF14	4.254306	0.072814	-0.0048	0.070337
GRSF1	4.254548	0.072785	0.101782	0.135468
BET1	4.25479	0.072641	-0.00533	-0.00226
DYNC1LI1	4.255031	0.072627	0.103368	0.070373
URM1	4.255273	0.072606	0.11548	0.084666
LAIR1	4.255514	0.072441	0.083629	0.02418
SF3B3	4.255755	0.072434	0.02511	0.042982
WDR77	4.255996	0.072347	0.006409	0.026664
MFAP1	4.256237	0.072276	-0.03464	0.046402
SPG11	4.256477	0.072273	0.009481	0.013601
SF3A3	4.256718	0.072245	0.053433	0.035494
MRPL14	4.256958	0.072225	0.106059	0.051566
CA5B	4.257198	0.072192	0.110115	0.037008
ELOA	4.257439	0.072188	0.096533	-0.02881
TP53	4.257679	0.072144	-0.03491	-0.03306
INTS8	4.257918	0.072141	0.047265	0.02886
RSRC2	4.258158	0.072118	0.075428	0.035577
ECHS1	4.258398	0.072073	0.065072	0.085855
USP8	4.258637	0.072033	0.037526	0.028705
MRPL48	4.258877	0.07188	0.018483	0.065363
TRG-AS1	4.259116	0.071867	0.025906	0.072102
AC079781.5	4.259355	0.071846	0.07588	0.102275
CEPT1	4.259594	0.071832	-0.02858	0.009356
RP9	4.259833	0.071832	0.060053	0.016688
YTHDF2	4.260071	0.071807	0.066123	0.014161
ADGRE2	4.26031	0.071795	-0.03754	-0.20779
BATF	4.260548	0.071761	0.039686	-0.03417
MRPS14	4.260787	0.071746	-0.01731	0.045777
CD1C	4.261025	0.071718	0.034151	-0.0004
BLM	4.261263	0.071698	0.005401	0.009752
NAGA	4.261501	0.071694	0.033357	-0.03367
LRPAP1	4.261739	0.071683	0.315908	0.074841
TMEM183A	4.261976	0.071677	0.095801	0.048065
BORCS8	4.262214	0.071674	0.127733	0.017685
TSPAN4	4.262451	0.071609	0.01195	-0.01291
DLD	4.262688	0.071583	0.064906	0.076079
PRR14L	4.262925	0.071578	0.048645	-0.01784
TATDN3	4.263162	0.071544	0.04095	0.098249
MAN2C1	4.263399	0.0715	0.075028	0.069166
ANAPC2	4.263636	0.071498	0.038577	-0.02742
HSP90AA1	4.263873	0.071476	0.145104	0.242982
LAMTOR3	4.264109	0.071461	-0.00424	0.016605
CYB5R4	4.264346	0.07139	0.115043	0.016077
ATP6V1A	4.264582	0.071372	-0.01114	-0.02468
PWP1	4.264818	0.071302	0.009769	0.009624
LUC7L	4.265054	0.071289	0.030335	0.035515
PYCR2	4.26529	0.071289	0.067304	0.025298
DCTN3	4.265525	0.071235	0.218113	0.131892
ACTR1A	4.265761	0.071199	0.085187	0.029384
EHMT1	4.265996	0.071196	0.089356	0.005297
SYNCRIP	4.266232	0.071189	-0.0099	0.069594
TUBA1C	4.266467	0.071185	0.10349	0.078153
ZFAND6	4.266702	0.071173	0.04802	0.060685
NDUFB6	4.266937	0.071158	0.106426	0.123151
ZMYM4	4.267172	0.07113	0.037123	-0.03998
WASHC2A	4.267406	0.071095	0.164235	0.115471
TCN2	4.267641	0.071014	0.054006	0.259595
SYPL1	4.267875	0.07101	0.067744	0.080861
PUM2	4.26811	0.071004	0.021266	-0.00712
DPM2	4.268344	0.070997	0.070976	-0.01111
ZCRB1	4.268578	0.070987	0.041028	0.083943
METTL17	4.268812	0.070986	0.019132	0.02525
CAT	4.269046	0.070962	0.209902	0.086707
ZNF33A	4.269279	0.070961	0.027133	0.077503
PRKAR2A	4.269513	0.070951	0.023592	-0.04075
SUCLA2	4.269746	0.07095	0.071469	0.034756
GLRX2	4.26998	0.070852	0.029916	-0.01338
UPF3A	4.270213	0.070845	0.084807	0.004515
ATP6V1H	4.270446	0.070788	0.048293	0.003204
GPER1	4.270679	0.070736	0.071892	0.061647
UBR4	4.270912	0.070717	0.17649	0.139037
DTD1	4.271144	0.070681	0.044468	0.017773
PJA2	4.271377	0.070635	0.087405	0.055647
METTL22	4.271609	0.070631	0.073726	0.026846
MTA2	4.271842	0.070598	0.047595	-0.01012
PSMA5	4.272074	0.070516	0.118945	0.139822
FPGT	4.272306	0.070487	0.001571	0.045382
UQCC3	4.272538	0.070463	0.092681	0.051373
AFG3L2	4.27277	0.070434	0.123444	0.055642
RRAGA	4.273001	0.070372	0.086083	0.012453
PSMA3-AS1	4.273233	0.070362	0.027737	-0.0563
HDHD5	4.273464	0.07036	0.148073	0.132694
RFC2	4.273696	0.07035	0.057064	0.013358
PRRC2B	4.273927	0.070334	0.129422	0.003074
SDHA	4.274158	0.070316	0.112381	0.067411
MGAT1	4.274389	0.070314	0.691903	-0.01412
NUP98	4.27462	0.070302	0.07105	0.01241
AC093512.2	4.27485	0.070275	0.047348	0.049037
EIF4E	4.275081	0.070242	0.006348	0.02476
RTCB	4.275311	0.070206	0.102667	-0.02429
FXYD6	4.275542	0.070164	0.117112	0.038117
TBC1D2	4.275772	0.070158	0.092165	-0.02394
AL391832.3	4.276002	0.070137	0.070348	0.070217
SF3B1	4.276232	0.070129	0.176611	0.180545
POP7	4.276462	0.070109	0.056708	0.038614
RANBP1	4.276692	0.070054	0.094691	0.082645
PPWD1	4.276921	0.069984	-0.02577	0.046359
SLC40A1	4.277151	0.06986	-0.06495	0.113423
SNRNP35	4.27738	0.069809	0.025345	0.006046
GLOD4	4.277609	0.069777	0.014872	0.061931
CAPZA1	4.277838	0.069775	0.075289	0.123216
SLC39A1	4.278067	0.069771	0.033278	-0.03409
MEA1	4.278296	0.069759	0.116781	0.097116
PREB	4.278525	0.069709	0.070679	-0.00539
C3orf38	4.278754	0.069699	0.077147	-0.03095
SDF2	4.278982	0.069673	0.003376	-0.01087
LINC02256	4.279211	0.069641	0.055219	0.02632
ARF4	4.279439	0.069635	0.140016	-0.00477
BROX	4.279667	0.069622	0.081017	0.015055
PCYT1A	4.279895	0.069615	0.03231	0.006367
LRPPRC	4.280123	0.069587	0.044817	-0.00037
ATXN2	4.280351	0.069491	-0.01565	-0.00392
DEK	4.280578	0.069487	0.279251	0.036123
DEDD	4.280806	0.069477	0.063525	0.015181
VENTX	4.281033	0.069397	0.015115	0.015971
NCOA3	4.281261	0.06934	0.032018	0.008517
CHRAC1	4.281488	0.069288	0.098208	0.010037
METTL5	4.281715	0.069285	0.046975	0.017229
TRPM2	4.281942	0.069284	0.078229	0.035224
CRTC2	4.282169	0.06925	0.121697	-0.04832
SCAMP1	4.282396	0.06921	0.024099	0.011327
CSTF1	4.282622	0.069196	-0.00922	0.028105
NUDC	4.282849	0.06917	0.132002	0.034319
RB1	4.283075	0.069164	0.251455	0.071446
MLLT10	4.283301	0.069163	0.035366	-0.02644
BUB3	4.283527	0.069081	0.057332	0.029902
ZNF562	4.283753	0.069071	0.032291	-0.02173
MIER1	4.283979	0.069071	0.057561	0.031049
EIF2S1	4.284205	0.069031	0.02355	-0.02556
DCTN1	4.284431	0.069003	0.11028	0.003022
PAN2	4.284656	0.068993	0.030879	0.04404
NIT2	4.284882	0.06896	0.004973	0.057127
ISCA2	4.285107	0.068951	0.00753	-0.01989
GTF2F2	4.285332	0.068805	0.051348	0.026716
SAFB2	4.285557	0.068769	0.09891	0.034075
DENND3	4.285782	0.068757	0.223674	-0.05714
DOCK8	4.286007	0.068664	0.22689	0.243893
CD2BP2	4.286232	0.06858	0.036049	0.010278
PPIH	4.286456	0.06853	0.041011	0.039305
SDCCAG8	4.286681	0.068436	0.088033	-0.000078
APBB1IP	4.286905	0.068423	0.255713	0.145553
GTF3C2	4.28713	0.06834	0.042417	-0.00079
USP33	4.287354	0.068297	0.033577	0.034919
SPART	4.287578	0.068296	0.073428	0.077962
CGAS	4.287802	0.068287	-0.03891	-0.02745
STX12	4.288026	0.068267	0.079692	0.031191
NDUFS1	4.288249	0.068194	0.021215	-0.00935
TRAPPC6A	4.288473	0.068169	0.049253	0.104299
RUVBL2	4.288696	0.068141	0.064978	0.03719
SEC23B	4.28892	0.068131	0.033277	0.038651
INKA2	4.289143	0.068116	0.079411	0.018687
SIRT7	4.289366	0.068101	0.126433	-0.00834
RDX	4.289589	0.068092	-0.00116	-0.03085
PLEKHB2	4.289812	0.068076	0.061781	-0.00656
THAP1	4.290035	0.068052	0.036848	0.033379
NUDT16L1	4.290257	0.068035	0.117647	-0.00364
RNF4	4.29048	0.068011	0.037005	0.016042
ICE2	4.290702	0.067972	0.005628	-0.03358
ATG5	4.290925	0.067959	0.078732	0.025736
NCOA5	4.291147	0.067928	0.006557	0.033671
BCL2L13	4.291369	0.067922	0.053513	0.005012
ZRSR2	4.291591	0.067896	0.119844	0.065676
PHF23	4.291813	0.067893	-0.02521	-0.00781
ZCCHC17	4.292034	0.067886	0.031513	0.032625
TXNRD1	4.292256	0.067877	0.0565	0.026581
TEFM	4.292478	0.067871	-0.00202	0.024298
NKTR	4.292699	0.067869	-0.01108	0.008016
SLC4A1AP	4.29292	0.067853	0.084399	0.028989
LRG1	4.293141	0.06776	0.035471	-0.00879
M6PR	4.293363	0.067698	0.079933	0.063028
GTF2IRD2B	4.293584	0.067677	0.11533	0.09734
EZR	4.293804	0.067677	0.083537	-0.10386
APH1A	4.294025	0.067656	0.156644	0.11221
LRRC58	4.294246	0.067625	0.005784	-0.05811
LBR	4.294466	0.067614	0.121404	0.077019
IKBKB	4.294687	0.0676	-0.02269	0.041876
PSMD6	4.294907	0.067587	0.12213	0.071659
SMARCC2	4.295127	0.067586	0.107713	0.026316
RBM23	4.295347	0.067562	0.007501	-0.06432
MRPL50	4.295567	0.06754	-0.00485	0.033841
SRP72	4.295787	0.067531	0.131043	0.038401
MRPL46	4.296007	0.067514	0.010422	0.031292
ZNHIT1	4.296226	0.067486	0.12037	0.068723
GDAP2	4.296446	0.067468	0.03554	-0.01654
ERAL1	4.296665	0.067463	0.042429	0.005442
PHRF1	4.296884	0.067439	0.046599	-0.04103
GPAT4	4.297104	0.067416	0.05948	-0.03974
SYNC	4.297323	0.067395	0.137397	0.087972
NME1	4.297542	0.067368	0.029296	-0.00206
HECTD1	4.297761	0.06734	0.044744	0.025181
FXR1	4.297979	0.067315	0.082462	0.066394
SNHG3	4.298198	0.067309	0.092717	0.011014
PRRC1	4.298416	0.067275	0.001339	-0.00714
SDAD1	4.298635	0.067269	0.021077	0.017715
AP3S1	4.298853	0.067213	0.078841	0.107892
ANKFY1	4.299071	0.067195	0.010225	-0.02945
MAD2L2	4.299289	0.067193	0.037712	0.032302
RBM14	4.299507	0.06718	0.088063	0.052954
RBM22	4.299725	0.067175	0.076562	-0.00127
DNAJC2	4.299943	0.067175	0.039256	0.0279
RPAIN	4.300161	0.067152	0.027961	0.053728
PGM2	4.300378	0.067148	0.083337	0.026854
DIDO1	4.300595	0.0671	0.042836	0.029697
KIDINS220	4.300813	0.067078	0.029557	-0.06411
[truncated: 15,509 more rows]
