# Supplementary material for: Single-cell multi-omics analysis identifies two distinct phenotypes of newly-onset microscopic polyangiitis
Source: Nat Commun. 2023 Oct 11;14:5789. doi: 10.1038/s41467-023-41328-0 (PMC10567716; doi:10.1038/s41467-023-41328-0)
Supplement: Supplementary file 4 — Source Data [file 41467_2023_41328_MOESM4_ESM.zip › 20230811 Source Data File/Fig.5A.csv]

	MONO/PBMC(MONO/MONO+LyM)	MPA-ISG	MPA-MONO	Relapse+	Relapse-
1	24.65753425	0.17*
2	15.77181208		3.014*	3.014
3	39.71962617	0.798*			0.798
4	27.02702703		1.294*		1.294
5	17.27748691		0.478*		0.478
8	18.6440678		1.158*		1.158
13	26.28865979		4.16*		4.16
14	21.53284672	0.426*		0.426
15	20.75471698	0.05*			0.05
16	29.41176471	0.268*			0.268
18	19.67741935
19	39.08045977	0.118*		0.118
23	18.27956989	0.404*		0.404
24	32.03125	0.416*		0.416
25	33.68421053	0.244*			0.244
26	39.83739837
27	19.3220339	0.13*		0.13
28	23.37662338	0*			0
29	17.10526316		0.364*		0.364
30	22.59887006	0.496*		0.496
32	34.56790123	0.192*			0.192
34	64.19753086	0.25*			0.25
35	27.11864407	0.01*		0.01
36	30.32786885		6.954*		6.954
37	45.55555556	0.25*			0.25
38	51.11111111	0*		0
41	12.5		0.228*		0.228
42	15.20467836		0.518*	0.518
42.5	16.50943396		0.816*		0.816
45	26.58227848		1.124*		1.124
47	22.52252252	0.61*		0.61
48	28.73563218		1.22*		1.22
49	53.84615385	0.638*		0.638
50	51.61290323	0.182*		0.182
51	22.33009709	0.142*		0.142
56	25.58139535	0.312*		0.312
57	50	0.056*		0.056
57.5	17.70833333		1.743*		1.743
60	28.16901408		2.01*		2.01
61	39.31623932	1.61*		1.61
63	36.95652174	0.192*			0.192
64	13.17829457		0.265*		0.265
65	20.96774194	0.002*			0.002
