# Supplementary material for: Single-cell multi-omics analysis identifies two distinct phenotypes of newly-onset microscopic polyangiitis
Source: Nat Commun. 2023 Oct 11;14:5789. doi: 10.1038/s41467-023-41328-0 (PMC10567716; doi:10.1038/s41467-023-41328-0)
Supplement: Supplementary file 4 — Source Data [file 41467_2023_41328_MOESM4_ESM.zip › 20230811 Source Data File/Fig.5B-1.csv]

	MONO Type	MONO Type	MONO Type	MONO Type	MONO Type	MONO Type	MONO Type	MONO Type	MONO Type	IFN Type	IFN Type	IFN Type	IFN Type	IFN Type	IFN Type	IFN Type	IFN Type	IFN Type
Total	4	4	20	19	12	0	14	20	15	5	13	18	12	21	15	16	12	16
