# Supplementary material for: Single-cell multi-omics analysis identifies two distinct phenotypes of newly-onset microscopic polyangiitis
Source: Nat Commun. 2023 Oct 11;14:5789. doi: 10.1038/s41467-023-41328-0 (PMC10567716; doi:10.1038/s41467-023-41328-0)
Supplement: Supplementary file 4 — Source Data [file 41467_2023_41328_MOESM4_ESM.zip › 20230811 Source Data File/Fig.5C.csv]

MPA-MONO	MPA-IFN
0.258865248	0.203455964
0.558103976	0
0.113778055	0
0	0
0	0
0.243333333	0
0.356097561	0
0.357843137	0
1.036931818	0
