# Supplementary material for: Single-cell multi-omics analysis identifies two distinct phenotypes of newly-onset microscopic polyangiitis
Source: Nat Commun. 2023 Oct 11;14:5789. doi: 10.1038/s41467-023-41328-0 (PMC10567716; doi:10.1038/s41467-023-41328-0)
Supplement: Supplementary file 4 — Source Data [file 41467_2023_41328_MOESM4_ESM.zip › 20230811 Source Data File/Fig.5D-IFN.csv]

	IFNA濃度（pg/mL）	通し番号	検体バンク番号	IFNA濃度（pg/mL）	生年月日	性別	検査日	確定診断	New/Worse/Persistent	採血時点での治療	Dose	治療1	治療2	PSL換算Dose	その後の経過で再燃したか	備考、再燃の詳細など	WBC(白血球数)	WBC/μl	好中球(機械法)	Neu/μl	ﾘﾝﾊﾟ球(機械法)	Lym/μl	単球(機械法)	Mono/μl	好酸球(機械法)	Eos/μl	好塩基球(機械法)	Bas/μl	MONO/PBMC(MONO/MONO+LyM)	MONO/PBMC(MONO/WBC-Neu-Eo-BAS)	Hb(ﾍﾓｸﾞﾛﾋﾞﾝ)	K(ｶﾘｳﾑ)	ALT(GPT)	UN(尿素窒素)	γGT(γGTP)	UA(尿酸)	AST(GOT)	PLT(血小板数)	Alb(ｱﾙﾌﾞﾐﾝ)	Ca(ｶﾙｼｳﾑ)	CK(CPK)	Na(ﾅﾄﾘｳﾑ)	Cl(ｸﾛｰﾙ)	Ｃ－ＡＮＣＡ	Ｐ－ＡＮＣＡ	尿潜血反応定性	尿潜血反応半定量	尿蛋白定性	尿蛋白定量
	0.17	1	649	0.17	1935		2013				40						11.23	11230	77.8	8736.94	16.5	1852.95	5.4	606.42	0.2	22.46	0.1	11.23	24.65753425	24.65753425	9.9	3.8	22	31	38	5.3	17	199	2.8	7.8	30	133	100	1	55.6		1
IFN	3.014	2	2524	3.014	1940		2018										7.66	7660	65.7	5032.62	25.1	1922.66	4.7	360.02	3.7	283.42	0.8	61.28	15.77181208	15.77181208	11.9	4.9	20	14	38	5.5	31	441	3.4			135			66.4
IFN	1.294	4	2152	1.294	1946		2016							60			11.5	11500	75.3	8659.5	13.5	1552.5	5	575	5.7	655.5	0.5	57.5	27.02702703	27.02702703	12.3	4.7	17	21	70	6.4	22	351	3.1	8.9	38	138	103		71		1		83
	0.478	5	5958	0.478	1936		2021							40			4.27	4270	60.1	2566.27	31.6	1349.32	6.6	281.82	1.2	51.24	0.5	21.35	17.27748691	17.27748691	12.8	4.1	18	17	35	7.9	16	192	3.9	9	73	141	105	1	31.3		0.1
IFN	1.158	8	7090	1.158	1952		2022										9.81	9810	74.5	7308.45	19.2	1883.52	4.4	431.64	1.5	147.15	0.4	39.24	18.6440678	18.6440678	12	4.6	42	18			44	395	2.8	8.7	23	133	98		1690		0.2
IFN	4.16	13	3130	4.16	1941		2019										12.63	12630	75.9	9586.17	14.3	1806.09	5.1	644.13	4.4	555.72	0.3	37.89	26.28865979	26.28865979	7.4	4.1	15				23	608		7.6	8	135			144
	0.426	14	166	0.426	1956		2012										6.57	6570	69.8	4585.86	21.5	1412.55	5.9	387.63	2.3	151.11	0.5	32.85	21.53284672	21.53284672	11.1	4	19	15	15	6.7	26	370	3.7		84	136	102				0.1		28
	0.268	16	3339	0.268	1949		2019										9.11	9110	77.5	7060.25	13.2	1202.52	5.5	501.05	3.4	309.74	0.4	36.44	29.41176471	29.41176471	14.1	4.1	17	14	23	3.9	23	347	3.2	9	75	137	105	2.7	245		0.5		33
		18	37		1944		2012									2015	5.42	5420	63.7	3452.54	24.9	1349.58	6.1	330.62	4.4	238.48	0.9	48.78	19.67741935	19.67741935	16.2	3.9	13	13	33		22	233				140	104	0	308
	0.404	23	543	0.404	1956		2013							60			11.2	11200	78.7	8814.4	15.2	1702.4	3.4	380.8	2.4	268.8	0.3	33.6	18.27956989	18.27956989	11.5	4.1	26	12	59	5.3	19	283	2.5	8.3	58	137	104	0	59.4
	0.416	24	681	0.416	1946		2014				15			60			16.79	16790	86.7	14556.93	8.7	1460.73	4.1	688.39	0.3	50.37	0.2	33.58	32.03125	32.03125	13.1	4.4	17	16	44	3.1	21	284	3		47	138	98		117		0.03		13
	0.244	25	675	0.244	1931		2013							40			14.57	14570	87.3	12719.61	6.3	917.91	3.2	466.24	2.9	422.53	0.3	43.71	33.68421053	33.68421053	11.1	3.5	7	11	15	2.6	19	370	2.2	7.7	14	141	105	5.9	36.3		0.2
MONO		26	831		1943		2014									2019	12.62	12620	86.7	10941.54	7.4	933.88	4.9	618.38	0.7	88.34	0.3	37.86	39.83739837	39.83739837	9.2	4.2	12	16	13	3.1	16	419	2.3	8.1	30	130	93	0	27.7		0.1
	0	28	3157	0	1946		2019										12.42	12420	81.3	10097.46	11.8	1465.56	3.6	447.12	3	372.6	0.3	37.26	23.37662338	23.37662338	10.9	4.3	53	34	75	6.2	54	322	2	7.5	75	134	101		32.4		0.2		41
	0.496	30	2372	0.496	1940		2017							55			12.9	12900	77.6	10010.4	13.7	1767.3	4	516	4.4	567.6	0.3	38.7	22.59887006	22.59887006	10.7	4	17	11	203	4.1	25	580	2.3	8	41	132	96		267		0.1		14
	0.192	32	6708	0.192	1945		2021				6			20			11.97	11970	91.4	10940.58	5.3	634.41	2.8	335.16	0.2	23.94	0.3	35.91	34.56790123	34.56790123	11.4	3.8	20	16	152	3.3	18	451	2.7	9	27	141	103	181
MONO	0.25	34	3324	0.25	1947		2019				5			60			15.32	15320	91.5	14017.8	2.9	444.28	5.2	796.64	0.3	45.96	0.1	15.32	64.19753086	64.19753086	11.2	4.6	13	28		7.6	14	320	3.1	7.3	75	134	98		11.5		1
	0.01	35	2536	0.01	1953		2018				60					2018	14.16	14160	94	13310.4	4.3	608.88	1.6	226.56	0	0	0.1	14.16	27.11864407	27.11864407	9.2	4	20	22	45		15	376	3.2	8.3	53	141	105		52.8		0.1
IFN	6.954	36	2613	6.954	1943		2018							45			9.65	9650	86.6	8356.9	8.5	820.25	3.7	357.05	1	96.5	0.2	19.3	30.32786885	30.32786885	10.7	5	31	23	112	6	26	564	3.1	9.1	26	132	95		2900		0.2		81
MONO	0.25	37	5554	0.25	1937		2021				12			24			11.99	11990	90.8	10886.92	4.9	587.51	4.1	491.59	0.1	11.99	0.1	11.99	45.55555556	45.55555556	10.5	4.1	14		73		13	325	2.8		38	143			0
MONO	0	38	2945	0	1942		2018				15			27.5			9.83	9830	85.8	8434.14	6.6	648.78	6.9	678.27	0.4	39.32	0.3	29.49	51.11111111	51.11111111	11.7	3.9	12	26		6.4	24	203	3.8	9.2		140	103		162		0.1		13
	0.228	41	2766	0.228	1940		2018							50			12.84	12840	89.6	11504.64	9.1	1168.44	1.3	166.92	0	0	0	0	12.5	12.5	9.1	4.3	7	19	14	4.9	10	553	3.4	8.7	31	141			270
	0.518	42	2829	0.518	1936		2018							50			17.54	17540	80.4	14102.16	14.5	2543.3	2.6	456.04	2.2	385.88	0.3	52.62	15.20467836	15.20467836	9.5	3.6	18	30		5.5	24	388	2.4	8.5	99	137	102	3.4	311		0.1		115
	0.816	42.5		0.816	1969		2021							25			8.32	8320	64.5	5366.4	17.7	1472.64	3.5	291.2	14.1	1173.12	0.2	16.64	16.50943396	16.50943396	10.7	4.2	12	7			14	376	3.2			138	101		261
IFN	1.124	45	2898	1.124	1937		2018							25			10.47	10470	80	8376	11.6	1214.52	4.2	439.74	3.9	408.33	0.3	31.41	26.58227848	26.58227848	9.7	4.3	13	21		6.9	16	343	2.7	9.1	43	136	102		60.8		0.1		204
	0.61	47	3307	0.61	1953		2019							50			9.84	9840	88.8	8737.92	8.6	846.24	2.5	246	0	0	0.1	9.84	22.52252252	22.52252252	9.3	4.2	31	44	33	7.3	21	364			192	136	103		832		1
IFN	1.22	48	3344	1.22	1937		2019				36			40			11.17	11170	82.6	9226.42	12.4	1385.08	5	558.5	0	0	0	0	28.73563218	28.73563218	8.1	5.1	13	30	119	3	30	444	2.9	8.3	21	122	90		140		0.1		32
MONO	0.638	49	3498	0.638	1939		2020				60						14.04	14040	92.1	12930.84	3.6	505.44	4.2	589.68	0	0	0.1	14.04	53.84615385	53.84615385	8.3	4.2	111	55	68	7.8	88	368	2.1	7.3	21	137	109		201		0.2		104
MONO	0.182	50	3503	0.182	1957		2020							40		2021	14.29	14290	86.5	12360.85	6	857.4	6.4	914.56	0.3	42.87	0.8	114.32	51.61290323	51.61290323	14.6	5.1	28	28	31		14	544	3.1			142	101		22.7				59
	0.142	51	4528	0.142	1965		2020				15			65			8.66	8660	89.6	7759.36	8	692.8	2.3	199.18	0	0	0.1	8.66	22.33009709	22.33009709	13.1	4.3	41	10	53	4.8	18	365	3.3	9.6	49	140	105		7
	0.312	56	5290	0.312	1950		2021				10			45		2021	9.52	9520	90.8	8644.16	6.4	609.28	2.2	209.44	0.1	9.52	0.5	47.6	25.58139535	25.58139535	10.7	4.3	11	14	22	3.9	13	336	3.2	9.1	51	143			5.4		0.5
IFN	1.743	57.5		1.743	1977		2021										7.21	7210	60.1	4333.21	31.6	2278.36	6.8	490.28	0.8	57.68	0.7	50.47	17.70833333	17.70833333	12.2	5	21	37	48	10.7	30	270	4.2	9.9		140	108	0	1130		0.5		107
IFN	2.01	60	6936	2.01	1953		2022							50			6.67	6670	84.2	5616.14	10.2	680.34	4	266.8	1.5	100.05	0.1	6.67	28.16901408	28.16901408	6.5	3.8	11	15	30	2.3	20	298	2.4	7.9	45	136	101	0	17.2		0.03
MONO	1.61	61	6839	1.61	1942		2021							50		2022	17.54	17540	87.5	15347.5	7.1	1245.34	4.6	806.84	0.5	87.7	0.3	52.62	39.31623932	39.31623932	11.2	4.5	22	15	27	3	31	596	2.6	8.5	21	130	91	2.2	226
	0.191	63		0.191	1940		2020							40			10.44	10440	86.9	9072.36	5.8	605.52	3.4	354.96	3.6	375.84	0.3	31.32	36.95652174	36.95652174	7.5	4	17	14	17	6.2	19	359	2		78	140	104	0	1730		0.2		11
	0.265	64		0.265	1946		2021							40			13.11	13110	86.8	11379.48	11.2	1468.32	1.7	222.87	0.1	13.11	0.2	26.22	13.17829457	13.17829457	9.6	3	10	12			17	366	2.4		27	130	93	0	76.5		0.03		4
	0.0002	65		0.0002	1941		2021							50			9.07	9070	67.2	6095.04	24.5	2222.15	6.5	589.55	1.5	136.05	0.3	27.21	20.96774194	20.96774194	12.6	4.4	18	21			23	261	3.6		64	139	101	0	22		0.06		16
[truncated: 8 more columns]
