# Supplementary material for: Single-cell multi-omics analysis identifies two distinct phenotypes of newly-onset microscopic polyangiitis
Source: Nat Commun. 2023 Oct 11;14:5789. doi: 10.1038/s41467-023-41328-0 (PMC10567716; doi:10.1038/s41467-023-41328-0)
Supplement: Supplementary file 4 — Source Data [file 41467_2023_41328_MOESM4_ESM.zip › 20230811 Source Data File/Fig.5E-1.csv]

New Onset	Under Treatment
0.17	0.192
3.014	0.25
1.294	0.01
0.478	0.25
1.158	0
4.16	1.22
0.426	0.142
0.268
	0.798
0.404	0.05
0.416	0.118
0.244	0.13
	0.364
0	0.056
0.496
6.954
0.228
0.518
0.816
1.124
0.61
0.638
0.182
0.312
1.743
2.01
1.61
0.191
0.265
0.0002
