# Supplementary material for: Single-cell multi-omics analysis identifies two distinct phenotypes of newly-onset microscopic polyangiitis
Source: Nat Commun. 2023 Oct 11;14:5789. doi: 10.1038/s41467-023-41328-0 (PMC10567716; doi:10.1038/s41467-023-41328-0)
Supplement: Supplementary file 4 — Source Data [file 41467_2023_41328_MOESM4_ESM.zip › 20230811 Source Data File/Fig.5E-2.csv]

New Onset	Under Treatment
24.65753425	34.56790123
15.77181208	64.19753086
27.02702703	27.11864407
17.27748691	45.55555556
18.6440678	51.11111111
26.28865979	28.73563218
21.53284672	22.33009709
29.41176471
19.67741935	39.71962617
18.27956989	20.75471698
32.03125	39.08045977
33.68421053	19.3220339
39.83739837	17.10526316
23.37662338	50
22.59887006
30.32786885
12.5
15.20467836
16.50943396
26.58227848
22.52252252
53.84615385
51.61290323
25.58139535
17.70833333
28.16901408
39.31623932
36.95652174
13.17829457
20.96774194
